# Supplementary material for: Integrated Approach for Testing and Assessment for Developmental Neurotoxicity (DNT) to Prioritize Aromatic Organophosphorus Flame Retardants
Source: Toxics. 2024 Jun 18;12(6):437. doi: 10.3390/toxics12060437 (PMC11209292; doi:10.3390/toxics12060437)
Supplement: Supplementary file 1 [file toxics-12-00437-s001.zip]

Archive with 1 entries (1 files):
- toxics-3044053-supplementary.xlsx
