# Supplementary material for: Integrated Approach for Testing and Assessment for Developmental Neurotoxicity (DNT) to Prioritize Aromatic Organophosphorus Flame Retardants
Source: Toxics. 2024 Jun 18;12(6):437. doi: 10.3390/toxics12060437 (PMC11209292; doi:10.3390/toxics12060437)
Supplement: Supplementary file 1 [file toxics-12-00437-s001.zip › toxics-3044053-supplementary.xlsx]

## Sheet: SuppS1_Chem
	Table S1: Identity and purity of Chemicals
	Name(abbreviation)	Lot No.	Mol. Wt	Supplier	Purity	Conc. of stock (mM)3
	2,2'4,4'Tetrabromodiphenyl ether (BDE-47)	35081-43	485.79	Battelle/Cerilliant	98	98
	3,3’,5,5’-Tetrabromobisphenol A (TBBPA)	M032607KA	543.87	Albemarle	99	99.46
	Triphenyl phosphate (TPHP)	A8609-1NP	326.28	Milled by Aveka, supplied by Acros Organics	99.4	99.96
	Isopropylated phenol phosphate (IPP)	20111210	452.52	MRI post handled, supplied by AmplaChem	72.9	99.97
	2-Ethylhexyl diphenyl phosphate (EHDP)	BKUNE	362.4	TCI America	92.8	99.8
	Trimethyl phenyl phosphate (TMPP)	A0271226	368.36	Acros Organics	99	100.31
	Isodecyl diphenyl phosphate (IDDP)	F12611AN	390.45	Ferro Corporation	96.07	100.03
	tert-butylphenyl diphenyl phosphate (BPDP)	M062011NS	382.39	MRI filtered, supplied by Ubichem PLC	99.7	99.9
	Tris(1,3-dichloro-isopropyl) phosphate (TDCIPP)	32951	430.9	Sigma-Aldrich	96	100
	Tris(2-chloroethyl) phosphate (TCEP)	07014MSV	285.49	Sigma-Aldrich	98.95	100.31
	Dimethyl sulfoxide (DMSO)	73296KMV	78.13	Sigma-Aldrich	99.98	NA

## Sheet: SuppS2_Lit
Table S2: Extracted exposure data from references in Table 3 and most sensitive endpoint (MSE) ranking (concentration in uM)
NAMs	Process	Endocrine disruption							Apoptosis/necrosis		Glial differentiation and function											Neuronal differentiation and maturation															Behavior
	Endpoint	Hormone receptor agonist/antagonist			Altered levels of hormones and/or related genes						Astrocytes					Oligodendrocytes					Microglia	Ontogeny of neurotransmitters and receptors								Neurite morphology and/or outgrowth			Synaptogenesis				Swim behaviour
	Effect	PPARγ1 Activation	Agonist and antagonist ER, AR, GR, TR, RAR, PXR, PPAR	Alteration in binding to ER	Up regulation of hormone genes (thyroid)	Increase in E2 & T sex hormone production	Increase in T3 and T4 content	Alteration in E2 & T levels in adult fish	Decreased number of cells	Apoptotic accumulation in the brain	Upregulation of glial marker	Reporter line for GFAP, decrease	Increased glial differentiation	Upregulation (gfap)	Upregulation (gfap)	Decreased expression of mpb and upregualtion of mag (oligo markers)	Impaired oligodendrocyte maturation, transcriptomics	Decrese in expression of oligo markers	Decrese in expression of oligo markers	Decrese in expression of oligo markers	Increased expression of inflamatory markers	Decrease in glutamate and NMDA R subunit gria1 & grin2b	Alteration in expression of major receptors (NMDA/GABA)	Increased TH Activity	Increased number of DA cells	Increased number of Ch cells	Increased ChAT Activity	Decreased TH positive neurons	Increased (GABA) and decreased (histamine) neurotransmitter content	Decrease in neurite area	Decreaase in neuronal cytoskeleton markers	Decrese in neuronal cytoskeleton markers	Decrease in expression of Syn1	Decrese in expression of Syn2a	Down regulation (syn2a)	Down regulation (syn2a)	Hyperactivity	Anxiety like behavior	L/D swimming hypoactivity	L/D swimming, Tap test, flee response	Decreased swimming speed	Decreased swimming speed	Decreased swimming speed
	Species	Human	Human	Human	Rat	Human	ZF	ZF	Human	ZF	Rat	Human	Human	ZF	Medaka	Rat	Human	ZF	Medaka	ZF	Rat	Mouse	Rat	Rat	Rat	Rat	Rat	ZF	ZF	Mouse	Medaka	ZF	Rat	ZF	ZF	Medaka	ZF	ZF	ZF	ZF	ZF	ZF	Medaka
FRs	Ref	Fang et al. 2015	Kojima et al. 2013	Liu et al. 2012	Kim et al. 2015	Liu et al. 2012	Kim et al. 2015	Liu et al. 2012	Pei et al. 2016	Wu et al. 2016	Hogberg et al. 2021	Pei et al. 2016	Slotkin et al. 2017	Sun et al. 2016a	Sun et al. 2016b	Hogberg et al. 2021	Klose et al. 2021	Sun et al. 2016a	Sun et al. 2016b	Shi et al. 2018	Hogberg et al. 2021	Hausherr et al. 2014	Hogberg et al. 2021	Dishaw et al. 2011	Slotkin et al. 2017	Slotkin et al. 2017	Dishaw et al. 2011	Li et al. 2020	Shi et al. 2018	Hausherr et al. 2014	Sun et al. 2016b	Shi et al. 2018	Hogberg et al. 2021	Shi et al. 2018	Sun et al. 2016a	Sun et al. 2016b	Oliveri et al. 2015	Li et al. 2020	Dishaw et al. 2014	Glazer et al. 2018	Shi et al. 2018	Sun et al. 2016a	Sun et al. 2016b
2,2',4,4'-Tetrabromodiphenyl ether	BDE47	5							100				5			5							5
3,3',5,5'-Tetrabromobisphenol A	TBBPA	0.3							100	2		100	1				1									50
tert-Butylphenyl diphenyl phosphate	BPDP	1							100																															0.03
2-Ethylhexyl diphenyl phosphate	EHDP								100																															0.3
Isodecyl diphenyl phosphate	IDDP								100		5					5							5										1							10
Phenol, isopropylated, phosphate (3:1)	IPP	2							100		5					5					5		5										5							0.01
Tris(methylphenyl) phosphate	TMPP			0.03		0.03		0.6	100		5					5					5	10	5							1			1
Triphenyl phosphate	TPHP	2	30	0.0003	0.03	0.3	123	3	100		5	100				5			0.4	0.06			5						0.06		0.01	0.01	1	0.06		2	0.3				0.3		0.4
Tris(1,3-dichloro-2-propyl) phosphate	TDCIPP			23		0.02		2					20											10	10	10	10	0.1									0.03	1	3
Tris(2-chloroethyl) phosphate	TCEP					0.4			100					4	0.2			0.2						50			50								4	23			31			23
Most senstive endpoint (MSE)
FRs	Process	Endocrine	Glial Diff	Neuronal Diff	Behaviour
2,2',4,4'-Tetrabromodiphenyl ether	BDE47	5	5	5
3,3',5,5'-Tetrabromobisphenol A	TBBPA	0.3	1	50
tert-Butylphenyl diphenyl phosphate	BPDP	1			0.03
2-Ethylhexyl diphenyl phosphate	EHDP				0.3
Isodecyl diphenyl phosphate	IDDP		5	1	10
Phenol, isopropylated, phosphate (3:1)	IPP	2	5	5	0.01
Tris(methylphenyl) phosphate	TMPP	0.03	5	1
Triphenyl phosphate	TPHP	0.0003	0.06	0.06	0.3
Tris(1,3-dichloro-2-propyl) phosphate	TDCIPP	0.02	20	0.1	0.03
Tris(2-chloroethyl) phosphate	TCEP	0.4	0.2	23	23
References
Dishaw, L.V.; Powers, C.M.; Ryde, I.T.; Roberts, S.C.; Seidler, F.J.; Slotkin, T.A.; Stapleton, H.M. Is the PentaBDE replacement, tris (1,3-dichloro-2-propyl) phosphate (TDCPP), a developmental neurotoxicant? Studies in PC12 cells. Toxicol Appl Pharmacol 2011, 256, 281-289, doi:10.1016/j.taap.2011.01.005	Dishaw et al. 2011
Dishaw, L.V.; Hunter, D.L.; Padnos, B.; Padilla, S.; Stapleton, H.M. Developmental exposure to organophosphate flame retardants elicits overt toxicity and alters behavior in early life stage zebrafish (Danio rerio). Toxicol Sci 2014, 142, 445-454, doi:10.1093/toxsci/kfu194.	Dishaw et al. 2014
Fang, M.; Webster, T.F.; Stapleton, H.M. Activation of Human Peroxisome Proliferator-Activated Nuclear Receptors (PPARgamma1) by Semi-Volatile Compounds (SVOCs) and Chemical Mixtures in Indoor Dust. Environ Sci Technol 2015, 49, 10057-10064, doi:10.1021/acs.est.5b01523.	Fang et al. 2015
Glazer, L.; Hawkey, A.B.; Wells, C.N.; Drastal, M.; Odamah, K.A.; Behl, M.; Levin, E.D. Developmental Exposure to Low Concentrations of Organophosphate Flame Retardants Causes Life-Long Behavioral Alterations in Zebrafish. Toxicol Sci 2018, 165, 487-498, doi:10.1093/toxsci/kfy173.	Glazer et al. 2018
Hausherr, V.; van Thriel, C.; Krug, A.; Leist, M.; Schobel, N. Impairment of glutamate signaling in mouse central nervous system neurons in vitro by tri-ortho-cresyl phosphate at noncytotoxic concentrations. Toxicol Sci 2014, 142, 274-284, doi:10.1093/toxsci/kfu174.	Hausherr et al. 2014
Hogberg, H.T.; de Cassia da Silveira, E.S.R.; Kleensang, A.; Bouhifd, M.; Cemiloglu Ulker, O.; Smirnova, L.; Behl, M.; Maertens, A.; Zhao, L.; Hartung, T. Organophosphorus flame retardants are developmental neurotoxicants in a rat primary brainsphere in vitro model. Arch Toxicol 2021, 95, 207-228, doi:10.1007/s00204-020-02903-2.	Hogberg et al. 2021
Kim, S.; Jung, J.; Lee, I.; Jung, D.; Youn, H.; Choi, K. Thyroid disruption by triphenyl phosphate, an organophosphate flame retardant, in zebrafish (Danio rerio) embryos/larvae, and in GH3 and FRTL-5 cell lines. Aquat Toxicol 2015, 160, 188-196, doi:10.1016/j.aquatox.2015.01.016.	Kim et al. 2015
Klose, J.; Tigges, J.; Masjosthusmann, S.; Schmuck, K.; Bendt, F.; Hubenthal, U.; Petzsch, P.; Kohrer, K.; Koch, K.; Fritsche, E. TBBPA targets converging key events of human oligodendrocyte development resulting in two novel AOPs. ALTEX 2021, 38, 215-234, doi:10.14573/altex.2007201.	Klose et al. 2021
Kojima, H.; Takeuchi, S.; Itoh, T.; Iida, M.; Kobayashi, S.; Yoshida, T. In vitro endocrine disruption potential of organophosphate flame retardants via human nuclear receptors. Toxicology 2013, 314, 76-83, doi:10.1016/j.tox.2013.09.004.	Kojima et al. 2013
Li, R.; Guo, W.; Lei, L.; Zhang, L.; Liu, Y.; Han, J.; Chen, L.; Zhou, B. Early-life exposure to the organophosphorus flame-retardant tris (1,3-dichloro-2-propyl) phosphate induces delayed neurotoxicity associated with DNA methylation in adult zebrafish. Environ Int 2020, 134, 105293, doi:10.1016/j.envint.2019.105293.	Li et al. 2020
Liu, X.; Ji, K.; Choi, K. Endocrine disruption potentials of organophosphate flame retardants and related mechanisms in H295R and MVLN cell lines and in zebrafish. Aquat Toxicol 2012, 114-115, 173-181, doi:10.1016/j.aquatox.2012.02.019.	Liu et al. 2012
Oliveri, A.N.; Bailey, J.M.; Levin, E.D. Developmental exposure to organophosphate flame retardants causes behavioral effects in larval and adult zebrafish. Neurotoxicol Teratol 2015, 52, 220-227, doi:10.1016/j.ntt.2015.08.008.	Oliveri et al. 2015
Pei, Y.; Peng, J.; Behl, M.; Sipes, N.S.; Shockley, K.R.; Rao, M.S.; Tice, R.R.; Zeng, X. Comparative neurotoxicity screening in human iPSC-derived neural stem cells, neurons and astrocytes. Brain Res 2016, 1638, 57-73, doi:10.1016/j.brainres.2015.07.048.	Pei et al. 2016
Shi, Q.; Wang, M.; Shi, F.; Yang, L.; Guo, Y.; Feng, C.; Liu, J.; Zhou, B. Developmental neurotoxicity of triphenyl phosphate in zebrafish larvae. Aquat Toxicol 2018, 203, 80-87, doi:10.1016/j.aquatox.2018.08.001.	Shi et al. 2018
Slotkin, T.A.; Skavicus, S.; Stapleton, H.M.; Seidler, F.J. Brominated and organophosphate flame retardants target different neurodevelopmental stages, characterized with embryonic neural stem cells and neuronotypic PC12 cells. Toxicology 2017, 390, 32-42, doi:10.1016/j.tox.2017.08.009.	Slotkin et al. 2017
Sun, L.; Xu, W.; Peng, T.; Chen, H.; Ren, L.; Tan, H.; Xiao, D.; Qian, H.; Fu, Z. Developmental exposure of zebrafish larvae to organophosphate flame retardants causes neurotoxicity. Neurotoxicol Teratol 2016a, 55, 16-22, doi:10.1016/j.ntt.2016.03.003.	Sun et al. 2016a
Sun, L.; Tan, H.; Peng, T.; Wang, S.; Xu, W.; Qian, H.; Jin, Y.; Fu, Z. Developmental neurotoxicity of organophosphate flame retardants in early life stages of Japanese medaka (Oryzias latipes). Environ Toxicol Chem 2016b, 35, 2931-2940, doi:10.1002/etc.3477.	Sun et al. 2016b
Wu, S.; Ji, G.; Liu, J.; Zhang, S.; Gong, Y.; Shi, L. TBBPA induces developmental toxicity, oxidative stress, and apoptosis in embryos and zebrafish larvae (Danio rerio). Environ Toxicol 2016, 31, 1241-1249, doi:10.1002/tox.22131.	Wu et al. 2016

## Sheet: SuppS32
Table S3: All endpoints of cytotoxicity data with their different assays and data source
Endpoint	Function	Institute	Provider	Model	System	Endpoint (Cytotoxicity)	Source
a L1 distmoved 5dpf	behavior	Biobide	Biobide	zebrafish embryo	zebrafish	percent affected 4dpf	DNT-DIVER (pilot)
b D1 distmoved 5dpf	behavior	Biobide	Biobide	zebrafish embryo	zebrafish	percent affected 4dpf	DNT-DIVER (pilot)
c L2 distmoved 5dpf	behavior	Biobide	Biobide	zebrafish embryo	zebrafish	percent affected 4dpf	DNT-DIVER (pilot)
d D2 distmoved 5dpf	behavior	Biobide	Biobide	zebrafish embryo	zebrafish	percent affected 4dpf	DNT-DIVER (pilot)
LD movement pattern (cosine) 5dpf	behavior	Biobide	Biobide	zebrafish embryo	zebrafish	percent affected 4dpf	DNT-DIVER (pilot)
LD movement pattern (pearson) 5dpf	behavior	Biobide	Biobide	zebrafish embryo	zebrafish	percent affected 4dpf	DNT-DIVER (pilot)
LD movement pattern (spearman) 5dpf	behavior	Biobide	Biobide	zebrafish embryo	zebrafish	percent affected 4dpf	DNT-DIVER (pilot)
total outgrowth	neurite outgrowth	MolDevices	Sirenko	human iPSC neuron	human in vitro	cell viability	DNT-DIVER (pilot)
total processes	neurite outgrowth	MolDevices	Sirenko	human iPSC neuron	human in vitro	cell viability	DNT-DIVER (pilot)
total branches	neurite outgrowth	MolDevices	Sirenko	human iPSC neuron	human in vitro	cell viability	DNT-DIVER (pilot)
a background distmoved 1dpf	behavior	OregonStateU	Tanguay	zebrafish embryo	zebrafish	percent affected 1dpf	DNT-DIVER (pilot)
b excitatory distmoved 1dpf	behavior	OregonStateU	Tanguay	zebrafish embryo	zebrafish	percent affected 1dpf	DNT-DIVER (pilot)
a L1 distmoved 5dpf	behavior	OregonStateU	Tanguay	zebrafish embryo	zebrafish	percent affected 5dpf	DNT-DIVER (pilot)
b D1 distmoved 5dpf	behavior	OregonStateU	Tanguay	zebrafish embryo	zebrafish	percent affected 5dpf	DNT-DIVER (pilot)
c L2 distmoved 5dpf	behavior	OregonStateU	Tanguay	zebrafish embryo	zebrafish	percent affected 5dpf	DNT-DIVER (pilot)
d D2 distmoved 5dpf	behavior	OregonStateU	Tanguay	zebrafish embryo	zebrafish	percent affected 5dpf	DNT-DIVER (pilot)
e L3 distmoved 5dpf	behavior	OregonStateU	Tanguay	zebrafish embryo	zebrafish	percent affected 5dpf	DNT-DIVER (pilot)
f D3 distmoved 5dpf	behavior	OregonStateU	Tanguay	zebrafish embryo	zebrafish	percent affected 5dpf	DNT-DIVER (pilot)
LD movement pattern (pearson) 1dpf	behavior	OregonStateU	Tanguay	zebrafish embryo	zebrafish	percent affected 1dpf	DNT-DIVER (pilot)
LD movement pattern (pearson) 5dpf	behavior	OregonStateU	Tanguay	zebrafish embryo	zebrafish	percent affected 5dpf	DNT-DIVER (pilot)
LD movement pattern (spearman) 1dpf	behavior	OregonStateU	Tanguay	zebrafish embryo	zebrafish	percent affected 1dpf	DNT-DIVER (pilot)
LD movement pattern (spearman) 5dpf	behavior	OregonStateU	Tanguay	zebrafish embryo	zebrafish	percent affected 5dpf	DNT-DIVER (pilot)
LD movement pattern (cosine) 1dpf	behavior	OregonStateU	Tanguay	zebrafish embryo	zebrafish	percent affected 1dpf	DNT-DIVER (pilot)
LD movement pattern (cosine) 5dpf	behavior	OregonStateU	Tanguay	zebrafish embryo	zebrafish	percent affected 5dpf	DNT-DIVER (pilot)
a L1 distmoved 4dpf	behavior	UCDavis	Lein	zebrafish embryo	zebrafish	percent affected 4dpf	DNT-DIVER (pilot)
b D1 distmoved 4dpf	behavior	UCDavis	Lein	zebrafish embryo	zebrafish	percent affected 4dpf	DNT-DIVER (pilot)
c L2 distmoved 4dpf	behavior	UCDavis	Lein	zebrafish embryo	zebrafish	percent affected 4dpf	DNT-DIVER (pilot)
d D2 distmoved 4dpf	behavior	UCDavis	Lein	zebrafish embryo	zebrafish	percent affected 4dpf	DNT-DIVER (pilot)
b D1 distmoved 5dpf	behavior	UCDavis	Lein	zebrafish embryo	zebrafish	percent affected 5dpf	DNT-DIVER (pilot)
c L2 distmoved 5dpf	behavior	UCDavis	Lein	zebrafish embryo	zebrafish	percent affected 5dpf	DNT-DIVER (pilot)
d D2 distmoved 5dpf	behavior	UCDavis	Lein	zebrafish embryo	zebrafish	percent affected 5dpf	DNT-DIVER (pilot)
LD movement pattern (cosine) 4dpf	behavior	UCDavis	Lein	zebrafish embryo	zebrafish	percent affected 4dpf	DNT-DIVER (pilot)
LD movement pattern (cosine) 5dpf	behavior	UCDavis	Lein	zebrafish embryo	zebrafish	percent affected 5dpf	DNT-DIVER (pilot)
LD movement pattern (pearson) 4dpf	behavior	UCDavis	Lein	zebrafish embryo	zebrafish	percent affected 4dpf	DNT-DIVER (pilot)
LD movement pattern (pearson) 5dpf	behavior	UCDavis	Lein	zebrafish embryo	zebrafish	percent affected 5dpf	DNT-DIVER (pilot)
LD movement pattern (spearman) 4dpf	behavior	UCDavis	Lein	zebrafish embryo	zebrafish	percent affected 4dpf	DNT-DIVER (pilot)
LD movement pattern (spearman) 5dpf	behavior	UCDavis	Lein	zebrafish embryo	zebrafish	percent affected 5dpf	DNT-DIVER (pilot)
thermotaxis with heat Full 12d	behavior	UCSanDiego	Collins	planaria	planaria	percent mortality Full 12d	DNT-DIVER (pilot)
thermotaxis with heat Tail 12d	behavior	UCSanDiego	Collins	planaria	planaria	percent mortality Full 12d	DNT-DIVER (pilot)
percent scrunching Full 12d	behavior	UCSanDiego	Collins	planaria	planaria	percent mortality Full 12d	DNT-DIVER (pilot)
percent scrunching Tail 12d	behavior	UCSanDiego	Collins	planaria	planaria	percent mortality Full 12d	DNT-DIVER (pilot)
CNS neurite outgrowth	CNS neurite outgrowth	UKonstanz	Leist	human LUHMES cell	human in vitro	CNS cell viability	DNT-DIVER (pilot)
NCC migration	NCC migration	UKonstanz	Leist	human NCC cell	human in vitro	NCC cell viability	DNT-DIVER (pilot)
PNS neurite outgrowth	PNS neurite outgrowth	UKonstanz	Leist	human PNS cell	human in vitro	PNS cell viability	DNT-DIVER (pilot)
bursts per minute	network formation	USEPA	Shafer	rat neuron cell	rat in vitro	cell viability	DNT-DIVER (pilot)
mean correlation	network formation	USEPA	Shafer	rat neuron cell	rat in vitro	cell viability	DNT-DIVER (pilot)
mean firing rate	network formation	USEPA	Shafer	rat neuron cell	rat in vitro	cell viability	DNT-DIVER (pilot)
mutual information	network formation	USEPA	Shafer	rat neuron cell	rat in vitro	cell viability	DNT-DIVER (pilot)
number active electrodes	network formation	USEPA	Shafer	rat neuron cell	rat in vitro	cell viability	DNT-DIVER (pilot)
number actively bursting electrodes	network formation	USEPA	Shafer	rat neuron cell	rat in vitro	cell viability	DNT-DIVER (pilot)
number network spikes	network formation	USEPA	Shafer	rat neuron cell	rat in vitro	cell viability	DNT-DIVER (pilot)
percent spikes in burst	network formation	USEPA	Shafer	rat neuron cell	rat in vitro	cell viability	DNT-DIVER (pilot)
percent spikes in network spike	network formation	USEPA	Shafer	rat neuron cell	rat in vitro	cell viability	DNT-DIVER (pilot)
branch point count	neurite outgrowth	USEPA	Mundy	human N2 cell	human in vitro	neuron count	Behl 2015
neurite count	neurite outgrowth	USEPA	Mundy	human N2 cell	human in vitro	neuron count	Behl 2015
neurite length	neurite outgrowth	USEPA	Mundy	human N2 cell	human in vitro	neuron count	Behl 2015
responder	proliferation	USEPA	Mundy	human NP1 cell	human in vitro	selected object count	Behl 2015
branch point count	neurite outgrowth	USEPA	Mundy	rat primary cortical culture	rat in vitro	neuron count	Behl 2015
neurite count	neurite outgrowth	USEPA	Mundy	rat primary cortical culture	rat in vitro	neuron count	Behl 2015
neurite length	neurite outgrowth	USEPA	Mundy	rat primary cortical culture	rat in vitro	neuron count	Behl 2015
mean firing rate	acute neuronal firing	USEPA	Shafer	rat neuron cell	rat in vitro	cell viability (MFR)	Behl 2015
Motor_PDL_24h_20x4_maxNeuLen	PNS neurite outgrowth	NCATS	Xia	human iPSC motor neuron	human in vitro	Motor_PDL_24h_20x4_numObj	Li 2021
Motor_PDL_24h_20x4_numRoot	PNS neurite outgrowth	NCATS	Xia	human iPSC motor neuron	human in vitro	Motor_PDL_24h_20x4_numObj	Li 2021
Motor_PDL_24h_20x4_numSeg	PNS neurite outgrowth	NCATS	Xia	human iPSC motor neuron	human in vitro	Motor_PDL_24h_20x4_numObj	Li 2021
Motor_PDL_24h_20x4_totalNeuLen	PNS neurite outgrowth	NCATS	Xia	human iPSC motor neuron	human in vitro	Motor_PDL_24h_20x4_numObj	Li 2021
Motor_PDL_48h_20x4_maxNeuLen	PNS neurite outgrowth	NCATS	Xia	human iPSC motor neuron	human in vitro	Motor_PDL_48h_20x4_numObj	Li 2021
Motor_PDL_48h_20x4_numRoot	PNS neurite outgrowth	NCATS	Xia	human iPSC motor neuron	human in vitro	Motor_PDL_48h_20x4_numObj	Li 2021
Motor_PDL_48h_20x4_numSeg	PNS neurite outgrowth	NCATS	Xia	human iPSC motor neuron	human in vitro	Motor_PDL_48h_20x4_numObj	Li 2021
Motor_PDL_48h_20x4_totalNeuLen	PNS neurite outgrowth	NCATS	Xia	human iPSC motor neuron	human in vitro	Motor_PDL_48h_20x4_numObj	Li 2021
Cortical_PDL_24h_20x4_maxNeuLen	CNS neurite outgrowth	NCATS	Xia	human iPSC cortical neuron	human in vitro	Cortical_PDL_24h_20x4_numObj	Li 2021
Cortical_PDL_24h_20x4_numRoot	CNS neurite outgrowth	NCATS	Xia	human iPSC cortical neuron	human in vitro	Cortical_PDL_24h_20x4_numObj	Li 2021
Cortical_PDL_24h_20x4_numSeg	CNS neurite outgrowth	NCATS	Xia	human iPSC cortical neuron	human in vitro	Cortical_PDL_24h_20x4_numObj	Li 2021
Cortical_PDL_24h_20x4_totalNeuLen	CNS neurite outgrowth	NCATS	Xia	human iPSC cortical neuron	human in vitro	Cortical_PDL_24h_20x4_numObj	Li 2021
Cortical_PDL_48h_20x4_maxNeuLen	CNS neurite outgrowth	NCATS	Xia	human iPSC cortical neuron	human in vitro	Cortical_PDL_48h_20x4_numObj	Li 2021
Cortical_PDL_48h_20x4_numRoot	CNS neurite outgrowth	NCATS	Xia	human iPSC cortical neuron	human in vitro	Cortical_PDL_48h_20x4_numObj	Li 2021
Cortical_PDL_48h_20x4_numSeg	CNS neurite outgrowth	NCATS	Xia	human iPSC cortical neuron	human in vitro	Cortical_PDL_48h_20x4_numObj	Li 2021
Cortical_PDL_48h_20x4_totalNeuLen	CNS neurite outgrowth	NCATS	Xia	human iPSC cortical neuron	human in vitro	Cortical_PDL_48h_20x4_numObj	Li 2021
CCTE_Shafer_MEA_dev_active_electrodes_number	network formation	USEPA	Shafer	rat neuron cell	rat in vitro	CCTE_Shafer_MEA_dev_LDH	EPA InvitroDB
CCTE_Shafer_MEA_dev_burst_duration_mean	network formation	USEPA	Shafer	rat neuron cell	rat in vitro	CCTE_Shafer_MEA_dev_LDH	EPA InvitroDB
CCTE_Shafer_MEA_dev_burst_rate	network formation	USEPA	Shafer	rat neuron cell	rat in vitro	CCTE_Shafer_MEA_dev_LDH	EPA InvitroDB
CCTE_Shafer_MEA_dev_bursting_electrodes_number	network formation	USEPA	Shafer	rat neuron cell	rat in vitro	CCTE_Shafer_MEA_dev_LDH	EPA InvitroDB
CCTE_Shafer_MEA_dev_correlation_coefficient_mean	network formation	USEPA	Shafer	rat neuron cell	rat in vitro	CCTE_Shafer_MEA_dev_LDH	EPA InvitroDB
CCTE_Shafer_MEA_dev_firing_rate_mean	network formation	USEPA	Shafer	rat neuron cell	rat in vitro	CCTE_Shafer_MEA_dev_LDH	EPA InvitroDB
CCTE_Shafer_MEA_dev_inter_network_spike_interval_mean	network formation	USEPA	Shafer	rat neuron cell	rat in vitro	CCTE_Shafer_MEA_dev_LDH	EPA InvitroDB
CCTE_Shafer_MEA_dev_interburst_interval_mean	network formation	USEPA	Shafer	rat neuron cell	rat in vitro	CCTE_Shafer_MEA_dev_LDH	EPA InvitroDB
CCTE_Shafer_MEA_dev_mutual_information_norm	network formation	USEPA	Shafer	rat neuron cell	rat in vitro	CCTE_Shafer_MEA_dev_LDH	EPA InvitroDB
CCTE_Shafer_MEA_dev_network_spike_duration_std	network formation	USEPA	Shafer	rat neuron cell	rat in vitro	CCTE_Shafer_MEA_dev_LDH	EPA InvitroDB
CCTE_Shafer_MEA_dev_network_spike_number	network formation	USEPA	Shafer	rat neuron cell	rat in vitro	CCTE_Shafer_MEA_dev_LDH	EPA InvitroDB
CCTE_Shafer_MEA_dev_network_spike_peak	network formation	USEPA	Shafer	rat neuron cell	rat in vitro	CCTE_Shafer_MEA_dev_LDH	EPA InvitroDB
CCTE_Shafer_MEA_dev_per_burst_interspike_interval	network formation	USEPA	Shafer	rat neuron cell	rat in vitro	CCTE_Shafer_MEA_dev_LDH	EPA InvitroDB
CCTE_Shafer_MEA_dev_per_burst_spike_percent	network formation	USEPA	Shafer	rat neuron cell	rat in vitro	CCTE_Shafer_MEA_dev_LDH	EPA InvitroDB
CCTE_Shafer_MEA_dev_per_network_spike_spike_number_mean	network formation	USEPA	Shafer	rat neuron cell	rat in vitro	CCTE_Shafer_MEA_dev_LDH	EPA InvitroDB
CCTE_Shafer_MEA_dev_per_network_spike_spike_percent	network formation	USEPA	Shafer	rat neuron cell	rat in vitro	CCTE_Shafer_MEA_dev_LDH	EPA InvitroDB
CCTE_Shafer_MEA_dev_spike_duration_mean	network formation	USEPA	Shafer	rat neuron cell	rat in vitro	CCTE_Shafer_MEA_dev_LDH	EPA InvitroDB
IUF_NPC1a_proliferation_BrdU_72hr	proliferation	IUF	Fritsche	human 3D neurosphere	human 3D neurosphere	IUF_NPC1_cytotoxicity_72hr	EPA InvitroDB
IUF_NPC1b_proliferation_area_72hr	proliferation	IUF	Fritsche	human 3D neurosphere	human 3D neurosphere	IUF_NPC1_cytotoxicity_72hr	EPA InvitroDB
IUF_NPC2a_radial_glia_migration_72hr	radial glia migration	IUF	Fritsche	human 3D neurosphere	human 3D neurosphere	IUF_NPC2-5_cytotoxicity_72hr	EPA InvitroDB
IUF_NPC2a_radial_glia_migration_120hr	radial glia migration	IUF	Fritsche	human 3D neurosphere	human 3D neurosphere	IUF_NPC2-5_cytotoxicity_120hr	EPA InvitroDB
IUF_NPC2b_neuronal_migration_120hr	neuron migration	IUF	Fritsche	human 3D neurosphere	human 3D neurosphere	IUF_NPC2-5_cytotoxicity_120hr	EPA InvitroDB
IUF_NPC2c_oligodendrocyte_migration_120hr	oligo migration	IUF	Fritsche	human 3D neurosphere	human 3D neurosphere	IUF_NPC2-5_cytotoxicity_120hr	EPA InvitroDB
IUF_NPC3_neuronal_differentiation_120hr	neuron differentiation	IUF	Fritsche	human 3D neurosphere	human 3D neurosphere	IUF_NPC2-5_cytotoxicity_120hr	EPA InvitroDB
IUF_NPC4_neurite_length_120hr	neurite outgrowth	IUF	Fritsche	human 3D neurosphere	human 3D neurosphere	IUF_NPC2-5_cytotoxicity_120hr	EPA InvitroDB
IUF_NPC4_neurite_area_120hr	neurite outgrowth	IUF	Fritsche	human 3D neurosphere	human 3D neurosphere	IUF_NPC2-5_cytotoxicity_120hr	EPA InvitroDB
IUF_NPC5_oligodendrocyte_differentiation_120hr	oligo differentiation	IUF	Fritsche	human 3D neurosphere	human 3D neurosphere	IUF_NPC2-5_cytotoxicity_120hr	EPA InvitroDB

## Sheet: SuppS4_BMC2
Table S4: All BMCs from endpoint
Endpoint	Function	Institute	Provider	Model	System	CASRN	Chemical_name	Chemical_code	Endpoint (Cytotoxicity)	Selectivity score	BMC	Highest tested concentration	Lowest tested concentration	BMC (cytotoxicity)
a background distmoved 1dpf	behavior	OregonStateU	Tanguay	zebrafish embryo	zebrafish	5436-43-1	2,2'4,4'-Tetrabromodiphenyl ether	BDE-47	percent affected 1dpf	0	NA	67.6083	1	NA
a background distmoved 1dpf	behavior	OregonStateU	Tanguay	zebrafish embryo	zebrafish	56803-37-3	tert-Butylphenyl diphenyl phosphate	BPDP	percent affected 1dpf	0.743503	10.8575	67.6083	1	60.1493
a background distmoved 1dpf	behavior	OregonStateU	Tanguay	zebrafish embryo	zebrafish	1241-94-7	2-Ethylhexyl diphenyl phosphate	EHDP	percent affected 1dpf	0.497658	21.4952	67.6083	1	NA
a background distmoved 1dpf	behavior	OregonStateU	Tanguay	zebrafish embryo	zebrafish	29761-21-5	Isodecyl diphenyl phosphate	IDDP	percent affected 1dpf	0	NA	67.6083	1	NA
a background distmoved 1dpf	behavior	OregonStateU	Tanguay	zebrafish embryo	zebrafish	68937-41-7	Phenol, isopropylated, phosphate (3:1)	IPP	percent affected 1dpf	0.605018	5.45107	67.6083	1	21.9533
a background distmoved 1dpf	behavior	OregonStateU	Tanguay	zebrafish embryo	zebrafish	79-94-7	3,3',5,5'-Tetrabromobisphenol A	TBBPA	percent affected 1dpf	0.955479	2.73569	67.6083	1	24.6914
a background distmoved 1dpf	behavior	OregonStateU	Tanguay	zebrafish embryo	zebrafish	115-96-8	Tris(2-chloroethyl) phosphate	TCEP	percent affected 1dpf	0	NA	67.6083	1	NA
a background distmoved 1dpf	behavior	OregonStateU	Tanguay	zebrafish embryo	zebrafish	1330-78-5	Tricresyl phosphate	TMPP	percent affected 1dpf	0.608043	14.8316	67.6083	1	60.1493
a background distmoved 1dpf	behavior	OregonStateU	Tanguay	zebrafish embryo	zebrafish	115-86-6	Triphenyl phosphate	TPHP	percent affected 1dpf	0.732771	5.43895	67.6083	1	29.3958
a L1 distmoved 4dpf	behavior	UCDavis	Lein	zebrafish embryo	zebrafish	5436-43-1	2,2'4,4'-Tetrabromodiphenyl ether	BDE-47	percent affected 4dpf	0.135419	15.8701	30.1995	0.301995	21.677
a L1 distmoved 4dpf	behavior	UCDavis	Lein	zebrafish embryo	zebrafish	56803-37-3	tert-Butylphenyl diphenyl phosphate	BPDP	percent affected 4dpf	0	NA	10	0.301995	14.7231
a L1 distmoved 4dpf	behavior	UCDavis	Lein	zebrafish embryo	zebrafish	1241-94-7	2-Ethylhexyl diphenyl phosphate	EHDP	percent affected 4dpf	0	NA	10	0.301995	14.7231
a L1 distmoved 4dpf	behavior	UCDavis	Lein	zebrafish embryo	zebrafish	29761-21-5	Isodecyl diphenyl phosphate	IDDP	percent affected 4dpf	0	NA	30.1995	0.301995	NA
a L1 distmoved 4dpf	behavior	UCDavis	Lein	zebrafish embryo	zebrafish	68937-41-7	Phenol, isopropylated, phosphate (3:1)	IPP	percent affected 4dpf	0.0755836	4.09653	10	0.301995	4.87528
a L1 distmoved 4dpf	behavior	UCDavis	Lein	zebrafish embryo	zebrafish	79-94-7	3,3',5,5'-Tetrabromobisphenol A	TBBPA	percent affected 4dpf	0	NA	3.01995	0.0301995	1.58165
a L1 distmoved 4dpf	behavior	UCDavis	Lein	zebrafish embryo	zebrafish	115-96-8	Tris(2-chloroethyl) phosphate	TCEP	percent affected 4dpf	0	NA	30.1995	0.301995	NA
a L1 distmoved 4dpf	behavior	UCDavis	Lein	zebrafish embryo	zebrafish	1330-78-5	Tricresyl phosphate	TMPP	percent affected 4dpf	0	NA	10	0.301995	7.87046
a L1 distmoved 4dpf	behavior	UCDavis	Lein	zebrafish embryo	zebrafish	115-86-6	Triphenyl phosphate	TPHP	percent affected 4dpf	-0.0537092	8.64389	10	0.301995	7.63836
a L1 distmoved 5dpf	behavior	Biobide	Biobide	zebrafish embryo	zebrafish	5436-43-1	2,2'4,4'-Tetrabromodiphenyl ether	BDE-47	percent affected 4dpf	0	NA	19.9526	1	38.2935
a L1 distmoved 5dpf	behavior	Biobide	Biobide	zebrafish embryo	zebrafish	56803-37-3	tert-Butylphenyl diphenyl phosphate	BPDP	percent affected 4dpf	0	NA	7.94328	0.501187	3.81285
a L1 distmoved 5dpf	behavior	Biobide	Biobide	zebrafish embryo	zebrafish	1241-94-7	2-Ethylhexyl diphenyl phosphate	EHDP	percent affected 4dpf	0	NA	10	1	7.16143
a L1 distmoved 5dpf	behavior	Biobide	Biobide	zebrafish embryo	zebrafish	29761-21-5	Isodecyl diphenyl phosphate	IDDP	percent affected 4dpf	0	NA	50.1187	2.51189	38.2935
a L1 distmoved 5dpf	behavior	Biobide	Biobide	zebrafish embryo	zebrafish	68937-41-7	Phenol, isopropylated, phosphate (3:1)	IPP	percent affected 4dpf	0	NA	0.501187	0.00251189	0.354813
a L1 distmoved 5dpf	behavior	Biobide	Biobide	zebrafish embryo	zebrafish	79-94-7	3,3',5,5'-Tetrabromobisphenol A	TBBPA	percent affected 4dpf	0	NA	1.51356	0.151356	1.10917
a L1 distmoved 5dpf	behavior	Biobide	Biobide	zebrafish embryo	zebrafish	115-96-8	Tris(2-chloroethyl) phosphate	TCEP	percent affected 4dpf	0	NA	100	10	NA
a L1 distmoved 5dpf	behavior	Biobide	Biobide	zebrafish embryo	zebrafish	1330-78-5	Tricresyl phosphate	TMPP	percent affected 4dpf	0	NA	10	0.501187	5.95662
a L1 distmoved 5dpf	behavior	Biobide	Biobide	zebrafish embryo	zebrafish	115-86-6	Triphenyl phosphate	TPHP	percent affected 4dpf	0	NA	1.99526	0.1	1.23027
a L1 distmoved 5dpf	behavior	OregonStateU	Tanguay	zebrafish embryo	zebrafish	5436-43-1	2,2'4,4'-Tetrabromodiphenyl ether	BDE-47	percent affected 5dpf	0	NA	67.6083	1	33.0715
a L1 distmoved 5dpf	behavior	OregonStateU	Tanguay	zebrafish embryo	zebrafish	56803-37-3	tert-Butylphenyl diphenyl phosphate	BPDP	percent affected 5dpf	0	NA	67.6083	1	7.34514
a L1 distmoved 5dpf	behavior	OregonStateU	Tanguay	zebrafish embryo	zebrafish	1241-94-7	2-Ethylhexyl diphenyl phosphate	EHDP	percent affected 5dpf	0	NA	67.6083	1	16.9434
a L1 distmoved 5dpf	behavior	OregonStateU	Tanguay	zebrafish embryo	zebrafish	29761-21-5	Isodecyl diphenyl phosphate	IDDP	percent affected 5dpf	0	NA	67.6083	1	NA
a L1 distmoved 5dpf	behavior	OregonStateU	Tanguay	zebrafish embryo	zebrafish	68937-41-7	Phenol, isopropylated, phosphate (3:1)	IPP	percent affected 5dpf	0	NA	8.91251	1	3.3293
a L1 distmoved 5dpf	behavior	OregonStateU	Tanguay	zebrafish embryo	zebrafish	115-96-8	Tris(2-chloroethyl) phosphate	TCEP	percent affected 5dpf	0	NA	67.6083	1	NA
a L1 distmoved 5dpf	behavior	OregonStateU	Tanguay	zebrafish embryo	zebrafish	1330-78-5	Tricresyl phosphate	TMPP	percent affected 5dpf	0	NA	67.6083	1	6.92769
a L1 distmoved 5dpf	behavior	OregonStateU	Tanguay	zebrafish embryo	zebrafish	115-86-6	Triphenyl phosphate	TPHP	percent affected 5dpf	0	NA	67.6083	1	3.56451
b D1 distmoved 4dpf	behavior	UCDavis	Lein	zebrafish embryo	zebrafish	5436-43-1	2,2'4,4'-Tetrabromodiphenyl ether	BDE-47	percent affected 4dpf	0	NA	30.1995	0.301995	21.677
b D1 distmoved 4dpf	behavior	UCDavis	Lein	zebrafish embryo	zebrafish	56803-37-3	tert-Butylphenyl diphenyl phosphate	BPDP	percent affected 4dpf	0	NA	10	0.301995	14.7231
b D1 distmoved 4dpf	behavior	UCDavis	Lein	zebrafish embryo	zebrafish	1241-94-7	2-Ethylhexyl diphenyl phosphate	EHDP	percent affected 4dpf	0	NA	10	0.301995	14.7231
b D1 distmoved 4dpf	behavior	UCDavis	Lein	zebrafish embryo	zebrafish	29761-21-5	Isodecyl diphenyl phosphate	IDDP	percent affected 4dpf	0	NA	30.1995	0.301995	NA
b D1 distmoved 4dpf	behavior	UCDavis	Lein	zebrafish embryo	zebrafish	68937-41-7	Phenol, isopropylated, phosphate (3:1)	IPP	percent affected 4dpf	0.0953283	3.91446	10	0.301995	4.87528
b D1 distmoved 4dpf	behavior	UCDavis	Lein	zebrafish embryo	zebrafish	79-94-7	3,3',5,5'-Tetrabromobisphenol A	TBBPA	percent affected 4dpf	0	NA	3.01995	0.0301995	1.58165
b D1 distmoved 4dpf	behavior	UCDavis	Lein	zebrafish embryo	zebrafish	115-96-8	Tris(2-chloroethyl) phosphate	TCEP	percent affected 4dpf	0	NA	30.1995	0.301995	NA
b D1 distmoved 4dpf	behavior	UCDavis	Lein	zebrafish embryo	zebrafish	1330-78-5	Tricresyl phosphate	TMPP	percent affected 4dpf	0	NA	10	0.301995	7.87046
b D1 distmoved 4dpf	behavior	UCDavis	Lein	zebrafish embryo	zebrafish	115-86-6	Triphenyl phosphate	TPHP	percent affected 4dpf	0.248342	4.31179	10	0.301995	7.63836
b D1 distmoved 5dpf	behavior	Biobide	Biobide	zebrafish embryo	zebrafish	5436-43-1	2,2'4,4'-Tetrabromodiphenyl ether	BDE-47	percent affected 4dpf	0.505233	11.9644	19.9526	1	38.2935
b D1 distmoved 5dpf	behavior	Biobide	Biobide	zebrafish embryo	zebrafish	56803-37-3	tert-Butylphenyl diphenyl phosphate	BPDP	percent affected 4dpf	-0.0715364	4.49559	7.94328	0.501187	3.81285
b D1 distmoved 5dpf	behavior	Biobide	Biobide	zebrafish embryo	zebrafish	1241-94-7	2-Ethylhexyl diphenyl phosphate	EHDP	percent affected 4dpf	0.0611372	6.22104	10	1	7.16143
b D1 distmoved 5dpf	behavior	Biobide	Biobide	zebrafish embryo	zebrafish	29761-21-5	Isodecyl diphenyl phosphate	IDDP	percent affected 4dpf	0.0810311	31.7756	50.1187	2.51189	38.2935
b D1 distmoved 5dpf	behavior	Biobide	Biobide	zebrafish embryo	zebrafish	68937-41-7	Phenol, isopropylated, phosphate (3:1)	IPP	percent affected 4dpf	0	NA	0.501187	0.00251189	0.354813
b D1 distmoved 5dpf	behavior	Biobide	Biobide	zebrafish embryo	zebrafish	79-94-7	3,3',5,5'-Tetrabromobisphenol A	TBBPA	percent affected 4dpf	0	NA	1.51356	0.151356	1.10917
b D1 distmoved 5dpf	behavior	Biobide	Biobide	zebrafish embryo	zebrafish	115-96-8	Tris(2-chloroethyl) phosphate	TCEP	percent affected 4dpf	0	NA	100	10	NA
b D1 distmoved 5dpf	behavior	Biobide	Biobide	zebrafish embryo	zebrafish	1330-78-5	Tricresyl phosphate	TMPP	percent affected 4dpf	-0.0404445	6.53799	10	0.501187	5.95662
b D1 distmoved 5dpf	behavior	Biobide	Biobide	zebrafish embryo	zebrafish	115-86-6	Triphenyl phosphate	TPHP	percent affected 4dpf	0.0372262	1.12921	1.99526	0.1	1.23027
b D1 distmoved 5dpf	behavior	OregonStateU	Tanguay	zebrafish embryo	zebrafish	5436-43-1	2,2'4,4'-Tetrabromodiphenyl ether	BDE-47	percent affected 5dpf	-0.141823	45.8435	67.6083	1	33.0715
b D1 distmoved 5dpf	behavior	OregonStateU	Tanguay	zebrafish embryo	zebrafish	56803-37-3	tert-Butylphenyl diphenyl phosphate	BPDP	percent affected 5dpf	-0.213679	12.0138	67.6083	1	7.34514
b D1 distmoved 5dpf	behavior	OregonStateU	Tanguay	zebrafish embryo	zebrafish	1241-94-7	2-Ethylhexyl diphenyl phosphate	EHDP	percent affected 5dpf	0	NA	67.6083	1	16.9434
b D1 distmoved 5dpf	behavior	OregonStateU	Tanguay	zebrafish embryo	zebrafish	29761-21-5	Isodecyl diphenyl phosphate	IDDP	percent affected 5dpf	0	NA	67.6083	1	NA
b D1 distmoved 5dpf	behavior	OregonStateU	Tanguay	zebrafish embryo	zebrafish	68937-41-7	Phenol, isopropylated, phosphate (3:1)	IPP	percent affected 5dpf	0	NA	8.91251	1	3.3293
b D1 distmoved 5dpf	behavior	OregonStateU	Tanguay	zebrafish embryo	zebrafish	115-96-8	Tris(2-chloroethyl) phosphate	TCEP	percent affected 5dpf	0	NA	67.6083	1	NA
b D1 distmoved 5dpf	behavior	OregonStateU	Tanguay	zebrafish embryo	zebrafish	1330-78-5	Tricresyl phosphate	TMPP	percent affected 5dpf	0	NA	67.6083	1	6.92769
b D1 distmoved 5dpf	behavior	OregonStateU	Tanguay	zebrafish embryo	zebrafish	115-86-6	Triphenyl phosphate	TPHP	percent affected 5dpf	-0.295604	7.0405	67.6083	1	3.56451
b D1 distmoved 5dpf	behavior	UCDavis	Lein	zebrafish embryo	zebrafish	5436-43-1	2,2'4,4'-Tetrabromodiphenyl ether	BDE-47	percent affected 5dpf	0.0454173	19.5246	30.1995	0.301995	21.677
b D1 distmoved 5dpf	behavior	UCDavis	Lein	zebrafish embryo	zebrafish	56803-37-3	tert-Butylphenyl diphenyl phosphate	BPDP	percent affected 5dpf	0	NA	10	0.301995	14.7231
b D1 distmoved 5dpf	behavior	UCDavis	Lein	zebrafish embryo	zebrafish	1241-94-7	2-Ethylhexyl diphenyl phosphate	EHDP	percent affected 5dpf	0	NA	10	0.301995	14.7231
b D1 distmoved 5dpf	behavior	UCDavis	Lein	zebrafish embryo	zebrafish	29761-21-5	Isodecyl diphenyl phosphate	IDDP	percent affected 5dpf	0	NA	30.1995	0.301995	NA
b D1 distmoved 5dpf	behavior	UCDavis	Lein	zebrafish embryo	zebrafish	68937-41-7	Phenol, isopropylated, phosphate (3:1)	IPP	percent affected 5dpf	0.0223341	4.63091	10	0.301995	4.87528
b D1 distmoved 5dpf	behavior	UCDavis	Lein	zebrafish embryo	zebrafish	79-94-7	3,3',5,5'-Tetrabromobisphenol A	TBBPA	percent affected 5dpf	0	NA	3.01995	0.0301995	1.58165
b D1 distmoved 5dpf	behavior	UCDavis	Lein	zebrafish embryo	zebrafish	115-96-8	Tris(2-chloroethyl) phosphate	TCEP	percent affected 5dpf	0	NA	30.1995	0.301995	NA
b D1 distmoved 5dpf	behavior	UCDavis	Lein	zebrafish embryo	zebrafish	1330-78-5	Tricresyl phosphate	TMPP	percent affected 5dpf	0	NA	10	0.301995	7.87046
b D1 distmoved 5dpf	behavior	UCDavis	Lein	zebrafish embryo	zebrafish	115-86-6	Triphenyl phosphate	TPHP	percent affected 5dpf	0.221022	4.31629	10	0.301995	7.18015
b excitatory distmoved 1dpf	behavior	OregonStateU	Tanguay	zebrafish embryo	zebrafish	5436-43-1	2,2'4,4'-Tetrabromodiphenyl ether	BDE-47	percent affected 1dpf	0.108973	52.605	67.6083	1	NA
b excitatory distmoved 1dpf	behavior	OregonStateU	Tanguay	zebrafish embryo	zebrafish	56803-37-3	tert-Butylphenyl diphenyl phosphate	BPDP	percent affected 1dpf	1.00994	5.87887	67.6083	1	60.1493
b excitatory distmoved 1dpf	behavior	OregonStateU	Tanguay	zebrafish embryo	zebrafish	1241-94-7	2-Ethylhexyl diphenyl phosphate	EHDP	percent affected 1dpf	0.70914	13.2087	67.6083	1	NA
b excitatory distmoved 1dpf	behavior	OregonStateU	Tanguay	zebrafish embryo	zebrafish	29761-21-5	Isodecyl diphenyl phosphate	IDDP	percent affected 1dpf	0.404865	26.6155	67.6083	1	NA
b excitatory distmoved 1dpf	behavior	OregonStateU	Tanguay	zebrafish embryo	zebrafish	68937-41-7	Phenol, isopropylated, phosphate (3:1)	IPP	percent affected 1dpf	0.827468	3.26612	67.6083	1	21.9533
b excitatory distmoved 1dpf	behavior	OregonStateU	Tanguay	zebrafish embryo	zebrafish	79-94-7	3,3',5,5'-Tetrabromobisphenol A	TBBPA	percent affected 1dpf	0.814848	3.78179	67.6083	1	24.6914
b excitatory distmoved 1dpf	behavior	OregonStateU	Tanguay	zebrafish embryo	zebrafish	115-96-8	Tris(2-chloroethyl) phosphate	TCEP	percent affected 1dpf	0	NA	67.6083	1	NA
b excitatory distmoved 1dpf	behavior	OregonStateU	Tanguay	zebrafish embryo	zebrafish	1330-78-5	Tricresyl phosphate	TMPP	percent affected 1dpf	1.15896	4.1713	67.6083	1	60.1493
b excitatory distmoved 1dpf	behavior	OregonStateU	Tanguay	zebrafish embryo	zebrafish	115-86-6	Triphenyl phosphate	TPHP	percent affected 1dpf	0.955494	3.25681	67.6083	1	29.3958
branch point count	neurite outgrowth	USEPA	Mundy	human N2 cell	human in vitro	5436-43-1	2,2'4,4'-Tetrabromodiphenyl ether	BDE-47	neuron count	-0.12	7.58578	19.9526	0.00301995	5.7544
branch point count	neurite outgrowth	USEPA	Mundy	human N2 cell	human in vitro	56803-37-3	tert-Butylphenyl diphenyl phosphate	BPDP	neuron count	0.05	4.46684	30.1995	0.00301995	5.01187
branch point count	neurite outgrowth	USEPA	Mundy	human N2 cell	human in vitro	1241-94-7	2-Ethylhexyl diphenyl phosphate	EHDP	neuron count	0.43	2.29087	30.1995	0.00301995	6.16595
branch point count	neurite outgrowth	USEPA	Mundy	human N2 cell	human in vitro	29761-21-5	Isodecyl diphenyl phosphate	IDDP	neuron count	-0.02	5.37032	30.1995	0.00301995	5.12861
branch point count	neurite outgrowth	USEPA	Mundy	human N2 cell	human in vitro	68937-41-7	Phenol, isopropylated, phosphate (3:1)	IPP	neuron count	-0.37	15.1356	30.1995	0.00301995	6.45654
branch point count	neurite outgrowth	USEPA	Mundy	human N2 cell	human in vitro	79-94-7	3,3',5,5'-Tetrabromobisphenol A	TBBPA	neuron count	0.04	13.8038	30.1995	0.00301995	15.1356
branch point count	neurite outgrowth	USEPA	Mundy	human N2 cell	human in vitro	115-96-8	Tris(2-chloroethyl) phosphate	TCEP	neuron count	0	NA	30.1995	0.00301995	NA
branch point count	neurite outgrowth	USEPA	Mundy	human N2 cell	human in vitro	13674-87-8	Tris(1,3-dichloro-2-propyl)phosphate	TDCIPP	neuron count	1.02	2.88403	30.1995	0.00301995	NA
branch point count	neurite outgrowth	USEPA	Mundy	human N2 cell	human in vitro	1330-78-5	Tricresyl phosphate	TMPP	neuron count	0	NA	30.1995	0.00301995	9.12011
branch point count	neurite outgrowth	USEPA	Mundy	human N2 cell	human in vitro	115-86-6	Triphenyl phosphate	TPHP	neuron count	0	NA	30.1995	0.00301995	17.378
branch point count	neurite outgrowth	USEPA	Mundy	rat primary cortical culture	rat in vitro	5436-43-1	2,2'4,4'-Tetrabromodiphenyl ether	BDE-47	neuron count	0	NA	19.9526	0.00301995	NA
branch point count	neurite outgrowth	USEPA	Mundy	rat primary cortical culture	rat in vitro	56803-37-3	tert-Butylphenyl diphenyl phosphate	BPDP	neuron count	0.32	14.4544	30.1995	0.00301995	NA
branch point count	neurite outgrowth	USEPA	Mundy	rat primary cortical culture	rat in vitro	1241-94-7	2-Ethylhexyl diphenyl phosphate	EHDP	neuron count	0	NA	30.1995	0.00301995	NA
branch point count	neurite outgrowth	USEPA	Mundy	rat primary cortical culture	rat in vitro	29761-21-5	Isodecyl diphenyl phosphate	IDDP	neuron count	0.1	23.9883	30.1995	0.00301995	NA
branch point count	neurite outgrowth	USEPA	Mundy	rat primary cortical culture	rat in vitro	68937-41-7	Phenol, isopropylated, phosphate (3:1)	IPP	neuron count	0.31	13.1826	30.1995	0.00301995	26.9153
branch point count	neurite outgrowth	USEPA	Mundy	rat primary cortical culture	rat in vitro	79-94-7	3,3',5,5'-Tetrabromobisphenol A	TBBPA	neuron count	0	NA	30.1995	0.00301995	NA
branch point count	neurite outgrowth	USEPA	Mundy	rat primary cortical culture	rat in vitro	115-96-8	Tris(2-chloroethyl) phosphate	TCEP	neuron count	0	NA	30.1995	0.00301995	NA
branch point count	neurite outgrowth	USEPA	Mundy	rat primary cortical culture	rat in vitro	13674-87-8	Tris(1,3-dichloro-2-propyl)phosphate	TDCIPP	neuron count	0	NA	30.1995	0.00301995	NA
branch point count	neurite outgrowth	USEPA	Mundy	rat primary cortical culture	rat in vitro	1330-78-5	Tricresyl phosphate	TMPP	neuron count	0	NA	30.1995	0.00301995	NA
branch point count	neurite outgrowth	USEPA	Mundy	rat primary cortical culture	rat in vitro	115-86-6	Triphenyl phosphate	TPHP	neuron count	0	NA	30.1995	0.00301995	NA
bursts per minute	network formation	USEPA	Shafer	rat neuron cell	rat in vitro	5436-43-1	2,2'4,4'-Tetrabromodiphenyl ether	BDE-47	cell viability	0.315926	5.76325	19.9526	0.01	11.9287
bursts per minute	network formation	USEPA	Shafer	rat neuron cell	rat in vitro	56803-37-3	tert-Butylphenyl diphenyl phosphate	BPDP	cell viability	0	NA	19.9526	0.0301995	12.244
bursts per minute	network formation	USEPA	Shafer	rat neuron cell	rat in vitro	1241-94-7	2-Ethylhexyl diphenyl phosphate	EHDP	cell viability	-0.152478	19.4632	19.9526	0.0301995	13.7005
bursts per minute	network formation	USEPA	Shafer	rat neuron cell	rat in vitro	29761-21-5	Isodecyl diphenyl phosphate	IDDP	cell viability	0	NA	19.9526	0.0301995	NA
bursts per minute	network formation	USEPA	Shafer	rat neuron cell	rat in vitro	68937-41-7	Phenol, isopropylated, phosphate (3:1)	IPP	cell viability	-0.191397	19.5493	19.9526	0.0301995	12.5815
bursts per minute	network formation	USEPA	Shafer	rat neuron cell	rat in vitro	79-94-7	3,3',5,5'-Tetrabromobisphenol A	TBBPA	cell viability	0	NA	30.1995	0.0301995	NA
bursts per minute	network formation	USEPA	Shafer	rat neuron cell	rat in vitro	115-96-8	Tris(2-chloroethyl) phosphate	TCEP	cell viability	0	NA	30.1995	0.0301995	NA
bursts per minute	network formation	USEPA	Shafer	rat neuron cell	rat in vitro	1330-78-5	Tricresyl phosphate	TMPP	cell viability	0	NA	19.9526	0.0301995	NA
bursts per minute	network formation	USEPA	Shafer	rat neuron cell	rat in vitro	115-86-6	Triphenyl phosphate	TPHP	cell viability	0.286073	15.6288	30.1995	0.0301995	NA
c L2 distmoved 4dpf	behavior	UCDavis	Lein	zebrafish embryo	zebrafish	5436-43-1	2,2'4,4'-Tetrabromodiphenyl ether	BDE-47	percent affected 4dpf	0	NA	30.1995	0.301995	21.677
c L2 distmoved 4dpf	behavior	UCDavis	Lein	zebrafish embryo	zebrafish	56803-37-3	tert-Butylphenyl diphenyl phosphate	BPDP	percent affected 4dpf	0	NA	10	0.301995	14.7231
c L2 distmoved 4dpf	behavior	UCDavis	Lein	zebrafish embryo	zebrafish	1241-94-7	2-Ethylhexyl diphenyl phosphate	EHDP	percent affected 4dpf	0	NA	10	0.301995	14.7231
c L2 distmoved 4dpf	behavior	UCDavis	Lein	zebrafish embryo	zebrafish	29761-21-5	Isodecyl diphenyl phosphate	IDDP	percent affected 4dpf	0	NA	30.1995	0.301995	NA
c L2 distmoved 4dpf	behavior	UCDavis	Lein	zebrafish embryo	zebrafish	68937-41-7	Phenol, isopropylated, phosphate (3:1)	IPP	percent affected 4dpf	0	NA	10	0.301995	4.87528
c L2 distmoved 4dpf	behavior	UCDavis	Lein	zebrafish embryo	zebrafish	79-94-7	3,3',5,5'-Tetrabromobisphenol A	TBBPA	percent affected 4dpf	-0.263351	2.90043	3.01995	0.0301995	1.58165
c L2 distmoved 4dpf	behavior	UCDavis	Lein	zebrafish embryo	zebrafish	115-96-8	Tris(2-chloroethyl) phosphate	TCEP	percent affected 4dpf	0.25248	16.8857	30.1995	0.301995	NA
c L2 distmoved 4dpf	behavior	UCDavis	Lein	zebrafish embryo	zebrafish	1330-78-5	Tricresyl phosphate	TMPP	percent affected 4dpf	0.0694982	6.70659	10	0.301995	7.87046
c L2 distmoved 4dpf	behavior	UCDavis	Lein	zebrafish embryo	zebrafish	115-86-6	Triphenyl phosphate	TPHP	percent affected 4dpf	0	NA	10	0.301995	7.63836
c L2 distmoved 5dpf	behavior	Biobide	Biobide	zebrafish embryo	zebrafish	5436-43-1	2,2'4,4'-Tetrabromodiphenyl ether	BDE-47	percent affected 4dpf	0	NA	19.9526	1	38.2935
c L2 distmoved 5dpf	behavior	Biobide	Biobide	zebrafish embryo	zebrafish	56803-37-3	tert-Butylphenyl diphenyl phosphate	BPDP	percent affected 4dpf	0	NA	7.94328	0.501187	3.81285
c L2 distmoved 5dpf	behavior	Biobide	Biobide	zebrafish embryo	zebrafish	1241-94-7	2-Ethylhexyl diphenyl phosphate	EHDP	percent affected 4dpf	-0.00788514	7.29265	10	1	7.16143
c L2 distmoved 5dpf	behavior	Biobide	Biobide	zebrafish embryo	zebrafish	29761-21-5	Isodecyl diphenyl phosphate	IDDP	percent affected 4dpf	0	NA	50.1187	2.51189	38.2935
c L2 distmoved 5dpf	behavior	Biobide	Biobide	zebrafish embryo	zebrafish	68937-41-7	Phenol, isopropylated, phosphate (3:1)	IPP	percent affected 4dpf	0	NA	0.501187	0.00251189	0.354813
c L2 distmoved 5dpf	behavior	Biobide	Biobide	zebrafish embryo	zebrafish	79-94-7	3,3',5,5'-Tetrabromobisphenol A	TBBPA	percent affected 4dpf	0	NA	1.51356	0.151356	1.10917
c L2 distmoved 5dpf	behavior	Biobide	Biobide	zebrafish embryo	zebrafish	115-96-8	Tris(2-chloroethyl) phosphate	TCEP	percent affected 4dpf	0	NA	100	10	NA
c L2 distmoved 5dpf	behavior	Biobide	Biobide	zebrafish embryo	zebrafish	1330-78-5	Tricresyl phosphate	TMPP	percent affected 4dpf	0	NA	10	0.501187	5.95662
c L2 distmoved 5dpf	behavior	Biobide	Biobide	zebrafish embryo	zebrafish	115-86-6	Triphenyl phosphate	TPHP	percent affected 4dpf	0	NA	1.99526	0.1	1.23027
c L2 distmoved 5dpf	behavior	OregonStateU	Tanguay	zebrafish embryo	zebrafish	5436-43-1	2,2'4,4'-Tetrabromodiphenyl ether	BDE-47	percent affected 5dpf	0	NA	67.6083	1	33.0715
c L2 distmoved 5dpf	behavior	OregonStateU	Tanguay	zebrafish embryo	zebrafish	56803-37-3	tert-Butylphenyl diphenyl phosphate	BPDP	percent affected 5dpf	0	NA	67.6083	1	7.34514
c L2 distmoved 5dpf	behavior	OregonStateU	Tanguay	zebrafish embryo	zebrafish	1241-94-7	2-Ethylhexyl diphenyl phosphate	EHDP	percent affected 5dpf	0	NA	67.6083	1	16.9434
c L2 distmoved 5dpf	behavior	OregonStateU	Tanguay	zebrafish embryo	zebrafish	29761-21-5	Isodecyl diphenyl phosphate	IDDP	percent affected 5dpf	0	NA	67.6083	1	NA
c L2 distmoved 5dpf	behavior	OregonStateU	Tanguay	zebrafish embryo	zebrafish	68937-41-7	Phenol, isopropylated, phosphate (3:1)	IPP	percent affected 5dpf	0	NA	8.91251	1	3.3293
c L2 distmoved 5dpf	behavior	OregonStateU	Tanguay	zebrafish embryo	zebrafish	115-96-8	Tris(2-chloroethyl) phosphate	TCEP	percent affected 5dpf	0	NA	67.6083	1	NA
c L2 distmoved 5dpf	behavior	OregonStateU	Tanguay	zebrafish embryo	zebrafish	1330-78-5	Tricresyl phosphate	TMPP	percent affected 5dpf	0	NA	67.6083	1	6.92769
c L2 distmoved 5dpf	behavior	OregonStateU	Tanguay	zebrafish embryo	zebrafish	115-86-6	Triphenyl phosphate	TPHP	percent affected 5dpf	0	NA	67.6083	1	3.56451
c L2 distmoved 5dpf	behavior	UCDavis	Lein	zebrafish embryo	zebrafish	5436-43-1	2,2'4,4'-Tetrabromodiphenyl ether	BDE-47	percent affected 5dpf	-0.125945	28.9697	30.1995	0.301995	21.677
c L2 distmoved 5dpf	behavior	UCDavis	Lein	zebrafish embryo	zebrafish	56803-37-3	tert-Butylphenyl diphenyl phosphate	BPDP	percent affected 5dpf	0.199152	9.30781	10	0.301995	14.7231
c L2 distmoved 5dpf	behavior	UCDavis	Lein	zebrafish embryo	zebrafish	1241-94-7	2-Ethylhexyl diphenyl phosphate	EHDP	percent affected 5dpf	0	NA	10	0.301995	14.7231
c L2 distmoved 5dpf	behavior	UCDavis	Lein	zebrafish embryo	zebrafish	29761-21-5	Isodecyl diphenyl phosphate	IDDP	percent affected 5dpf	0.182395	19.8429	30.1995	0.301995	NA
c L2 distmoved 5dpf	behavior	UCDavis	Lein	zebrafish embryo	zebrafish	68937-41-7	Phenol, isopropylated, phosphate (3:1)	IPP	percent affected 5dpf	0	NA	10	0.301995	4.87528
c L2 distmoved 5dpf	behavior	UCDavis	Lein	zebrafish embryo	zebrafish	79-94-7	3,3',5,5'-Tetrabromobisphenol A	TBBPA	percent affected 5dpf	0	NA	3.01995	0.0301995	1.58165
c L2 distmoved 5dpf	behavior	UCDavis	Lein	zebrafish embryo	zebrafish	115-96-8	Tris(2-chloroethyl) phosphate	TCEP	percent affected 5dpf	0	NA	30.1995	0.301995	NA
c L2 distmoved 5dpf	behavior	UCDavis	Lein	zebrafish embryo	zebrafish	1330-78-5	Tricresyl phosphate	TMPP	percent affected 5dpf	0	NA	10	0.301995	7.87046
c L2 distmoved 5dpf	behavior	UCDavis	Lein	zebrafish embryo	zebrafish	115-86-6	Triphenyl phosphate	TPHP	percent affected 5dpf	0	NA	10	0.301995	7.18015
CCTE_Shafer_MEA_dev_active_electrodes_number	network formation	USEPA	Shafer	rat neuron cell	rat in vitro	5436-43-1	2,2'4,4'-Tetrabromodiphenyl ether	BDE-47	CCTE_Shafer_MEA_dev_LDH	1.82794	0.148615	10	0.01	NA
CCTE_Shafer_MEA_dev_active_electrodes_number	network formation	USEPA	Shafer	rat neuron cell	rat in vitro	56803-37-3	tert-Butylphenyl diphenyl phosphate	BPDP	CCTE_Shafer_MEA_dev_LDH	0.0257984	13.1607	30	0.03	13.9662
CCTE_Shafer_MEA_dev_burst_duration_mean	network formation	USEPA	Shafer	rat neuron cell	rat in vitro	5436-43-1	2,2'4,4'-Tetrabromodiphenyl ether	BDE-47	CCTE_Shafer_MEA_dev_LDH	0	NA	10	0.01	NA
CCTE_Shafer_MEA_dev_burst_duration_mean	network formation	USEPA	Shafer	rat neuron cell	rat in vitro	56803-37-3	tert-Butylphenyl diphenyl phosphate	BPDP	CCTE_Shafer_MEA_dev_LDH	-0.0696259	16.3947	30	0.03	13.9662
CCTE_Shafer_MEA_dev_burst_rate	network formation	USEPA	Shafer	rat neuron cell	rat in vitro	5436-43-1	2,2'4,4'-Tetrabromodiphenyl ether	BDE-47	CCTE_Shafer_MEA_dev_LDH	0	NA	10	0.01	NA
CCTE_Shafer_MEA_dev_burst_rate	network formation	USEPA	Shafer	rat neuron cell	rat in vitro	56803-37-3	tert-Butylphenyl diphenyl phosphate	BPDP	CCTE_Shafer_MEA_dev_LDH	-0.117338	18.2986	30	0.03	13.9662
CCTE_Shafer_MEA_dev_bursting_electrodes_number	network formation	USEPA	Shafer	rat neuron cell	rat in vitro	5436-43-1	2,2'4,4'-Tetrabromodiphenyl ether	BDE-47	CCTE_Shafer_MEA_dev_LDH	1.69401	0.202298	10	0.01	NA
CCTE_Shafer_MEA_dev_bursting_electrodes_number	network formation	USEPA	Shafer	rat neuron cell	rat in vitro	56803-37-3	tert-Butylphenyl diphenyl phosphate	BPDP	CCTE_Shafer_MEA_dev_LDH	-0.0219137	14.689	30	0.03	13.9662
CCTE_Shafer_MEA_dev_correlation_coefficient_mean	network formation	USEPA	Shafer	rat neuron cell	rat in vitro	5436-43-1	2,2'4,4'-Tetrabromodiphenyl ether	BDE-47	CCTE_Shafer_MEA_dev_LDH	2.0718	0.0847616	10	0.01	NA
CCTE_Shafer_MEA_dev_correlation_coefficient_mean	network formation	USEPA	Shafer	rat neuron cell	rat in vitro	56803-37-3	tert-Butylphenyl diphenyl phosphate	BPDP	CCTE_Shafer_MEA_dev_LDH	0.00194232	13.9039	30	0.03	13.9662
CCTE_Shafer_MEA_dev_firing_rate_mean	network formation	USEPA	Shafer	rat neuron cell	rat in vitro	5436-43-1	2,2'4,4'-Tetrabromodiphenyl ether	BDE-47	CCTE_Shafer_MEA_dev_LDH	0	NA	10	0.01	NA
CCTE_Shafer_MEA_dev_firing_rate_mean	network formation	USEPA	Shafer	rat neuron cell	rat in vitro	56803-37-3	tert-Butylphenyl diphenyl phosphate	BPDP	CCTE_Shafer_MEA_dev_LDH	-0.117338	18.2986	30	0.03	13.9662
CCTE_Shafer_MEA_dev_inter_network_spike_interval_mean	network formation	USEPA	Shafer	rat neuron cell	rat in vitro	5436-43-1	2,2'4,4'-Tetrabromodiphenyl ether	BDE-47	CCTE_Shafer_MEA_dev_LDH	0.701203	1.98974	10	0.01	NA
CCTE_Shafer_MEA_dev_inter_network_spike_interval_mean	network formation	USEPA	Shafer	rat neuron cell	rat in vitro	56803-37-3	tert-Butylphenyl diphenyl phosphate	BPDP	CCTE_Shafer_MEA_dev_LDH	-0.0934819	17.3205	30	0.03	13.9662
CCTE_Shafer_MEA_dev_interburst_interval_mean	network formation	USEPA	Shafer	rat neuron cell	rat in vitro	5436-43-1	2,2'4,4'-Tetrabromodiphenyl ether	BDE-47	CCTE_Shafer_MEA_dev_LDH	0	NA	10	0.01	NA
CCTE_Shafer_MEA_dev_interburst_interval_mean	network formation	USEPA	Shafer	rat neuron cell	rat in vitro	56803-37-3	tert-Butylphenyl diphenyl phosphate	BPDP	CCTE_Shafer_MEA_dev_LDH	-0.0696259	16.3947	30	0.03	13.9662
CCTE_Shafer_MEA_dev_mutual_information_norm	network formation	USEPA	Shafer	rat neuron cell	rat in vitro	5436-43-1	2,2'4,4'-Tetrabromodiphenyl ether	BDE-47	CCTE_Shafer_MEA_dev_LDH	2.61745	0.0241296	10	0.01	NA
CCTE_Shafer_MEA_dev_mutual_information_norm	network formation	USEPA	Shafer	rat neuron cell	rat in vitro	56803-37-3	tert-Butylphenyl diphenyl phosphate	BPDP	CCTE_Shafer_MEA_dev_LDH	-0.0457698	15.5185	30	0.03	13.9662
CCTE_Shafer_MEA_dev_network_spike_duration_std	network formation	USEPA	Shafer	rat neuron cell	rat in vitro	5436-43-1	2,2'4,4'-Tetrabromodiphenyl ether	BDE-47	CCTE_Shafer_MEA_dev_LDH	0.0134568	9.6949	10	0.01	NA
CCTE_Shafer_MEA_dev_network_spike_duration_std	network formation	USEPA	Shafer	rat neuron cell	rat in vitro	56803-37-3	tert-Butylphenyl diphenyl phosphate	BPDP	CCTE_Shafer_MEA_dev_LDH	0.274952	7.41526	30	0.03	13.9662
CCTE_Shafer_MEA_dev_network_spike_number	network formation	USEPA	Shafer	rat neuron cell	rat in vitro	5436-43-1	2,2'4,4'-Tetrabromodiphenyl ether	BDE-47	CCTE_Shafer_MEA_dev_LDH	1.52466	0.29877	10	0.01	NA
CCTE_Shafer_MEA_dev_network_spike_number	network formation	USEPA	Shafer	rat neuron cell	rat in vitro	56803-37-3	tert-Butylphenyl diphenyl phosphate	BPDP	CCTE_Shafer_MEA_dev_LDH	-0.117338	18.2986	30	0.03	13.9662
CCTE_Shafer_MEA_dev_network_spike_peak	network formation	USEPA	Shafer	rat neuron cell	rat in vitro	5436-43-1	2,2'4,4'-Tetrabromodiphenyl ether	BDE-47	CCTE_Shafer_MEA_dev_LDH	1.75765	0.174724	10	0.01	NA
CCTE_Shafer_MEA_dev_network_spike_peak	network formation	USEPA	Shafer	rat neuron cell	rat in vitro	56803-37-3	tert-Butylphenyl diphenyl phosphate	BPDP	CCTE_Shafer_MEA_dev_LDH	0.0257984	13.1607	30	0.03	13.9662
CCTE_Shafer_MEA_dev_per_burst_interspike_interval	network formation	USEPA	Shafer	rat neuron cell	rat in vitro	5436-43-1	2,2'4,4'-Tetrabromodiphenyl ether	BDE-47	CCTE_Shafer_MEA_dev_LDH	0	NA	10	0.01	NA
CCTE_Shafer_MEA_dev_per_burst_interspike_interval	network formation	USEPA	Shafer	rat neuron cell	rat in vitro	56803-37-3	tert-Butylphenyl diphenyl phosphate	BPDP	CCTE_Shafer_MEA_dev_LDH	-0.0696259	16.3947	30	0.03	13.9662
CCTE_Shafer_MEA_dev_per_burst_spike_percent	network formation	USEPA	Shafer	rat neuron cell	rat in vitro	5436-43-1	2,2'4,4'-Tetrabromodiphenyl ether	BDE-47	CCTE_Shafer_MEA_dev_LDH	0	NA	10	0.01	NA
CCTE_Shafer_MEA_dev_per_burst_spike_percent	network formation	USEPA	Shafer	rat neuron cell	rat in vitro	56803-37-3	tert-Butylphenyl diphenyl phosphate	BPDP	CCTE_Shafer_MEA_dev_LDH	0.00194232	13.9039	30	0.03	13.9662
CCTE_Shafer_MEA_dev_per_network_spike_spike_number_mean	network formation	USEPA	Shafer	rat neuron cell	rat in vitro	5436-43-1	2,2'4,4'-Tetrabromodiphenyl ether	BDE-47	CCTE_Shafer_MEA_dev_LDH	2.02049	0.0953915	10	0.01	NA
CCTE_Shafer_MEA_dev_per_network_spike_spike_number_mean	network formation	USEPA	Shafer	rat neuron cell	rat in vitro	56803-37-3	tert-Butylphenyl diphenyl phosphate	BPDP	CCTE_Shafer_MEA_dev_LDH	-0.0219137	14.689	30	0.03	13.9662
CCTE_Shafer_MEA_dev_per_network_spike_spike_percent	network formation	USEPA	Shafer	rat neuron cell	rat in vitro	5436-43-1	2,2'4,4'-Tetrabromodiphenyl ether	BDE-47	CCTE_Shafer_MEA_dev_LDH	0.640869	2.28629	10	0.01	NA
CCTE_Shafer_MEA_dev_per_network_spike_spike_percent	network formation	USEPA	Shafer	rat neuron cell	rat in vitro	56803-37-3	tert-Butylphenyl diphenyl phosphate	BPDP	CCTE_Shafer_MEA_dev_LDH	-0.0457698	15.5185	30	0.03	13.9662
CCTE_Shafer_MEA_dev_spike_duration_mean	network formation	USEPA	Shafer	rat neuron cell	rat in vitro	5436-43-1	2,2'4,4'-Tetrabromodiphenyl ether	BDE-47	CCTE_Shafer_MEA_dev_LDH	0	NA	10	0.01	NA
CCTE_Shafer_MEA_dev_spike_duration_mean	network formation	USEPA	Shafer	rat neuron cell	rat in vitro	56803-37-3	tert-Butylphenyl diphenyl phosphate	BPDP	CCTE_Shafer_MEA_dev_LDH	-0.0457698	15.5185	30	0.03	13.9662
CNS neurite outgrowth	CNS neurite outgrowth	UKonstanz	Leist	human LUHMES cell	human in vitro	5436-43-1	2,2'4,4'-Tetrabromodiphenyl ether	BDE-47	CNS cell viability	0	NA	19.9526	0.00102329	NA
CNS neurite outgrowth	CNS neurite outgrowth	UKonstanz	Leist	human LUHMES cell	human in vitro	56803-37-3	tert-Butylphenyl diphenyl phosphate	BPDP	CNS cell viability	0	NA	19.9526	0.00102329	NA
CNS neurite outgrowth	CNS neurite outgrowth	UKonstanz	Leist	human LUHMES cell	human in vitro	1241-94-7	2-Ethylhexyl diphenyl phosphate	EHDP	CNS cell viability	0	NA	19.9526	0.00102329	NA
CNS neurite outgrowth	CNS neurite outgrowth	UKonstanz	Leist	human LUHMES cell	human in vitro	29761-21-5	Isodecyl diphenyl phosphate	IDDP	CNS cell viability	0	NA	19.9526	0.00102329	NA
CNS neurite outgrowth	CNS neurite outgrowth	UKonstanz	Leist	human LUHMES cell	human in vitro	68937-41-7	Phenol, isopropylated, phosphate (3:1)	IPP	CNS cell viability	0	NA	19.9526	0.00102329	NA
CNS neurite outgrowth	CNS neurite outgrowth	UKonstanz	Leist	human LUHMES cell	human in vitro	79-94-7	3,3',5,5'-Tetrabromobisphenol A	TBBPA	CNS cell viability	0	NA	19.9526	0.00102329	NA
CNS neurite outgrowth	CNS neurite outgrowth	UKonstanz	Leist	human LUHMES cell	human in vitro	115-96-8	Tris(2-chloroethyl) phosphate	TCEP	CNS cell viability	0	NA	19.9526	0.00102329	NA
CNS neurite outgrowth	CNS neurite outgrowth	UKonstanz	Leist	human LUHMES cell	human in vitro	1330-78-5	Tricresyl phosphate	TMPP	CNS cell viability	0	NA	19.9526	0.00102329	NA
CNS neurite outgrowth	CNS neurite outgrowth	UKonstanz	Leist	human LUHMES cell	human in vitro	115-86-6	Triphenyl phosphate	TPHP	CNS cell viability	0	NA	19.9526	0.00102329	NA
Cortical_PDL_24h_20x4_maxNeuLen	CNS neurite outgrowth	NCATS	Xia	human iPSC cortical neuron	human in vitro	5436-43-1	2,2'4,4'-Tetrabromodiphenyl ether	BDE-47	Cortical_PDL_24h_20x4_numObj	0.0420306	39.0256	92.1659	0.00468251	42.9913
Cortical_PDL_24h_20x4_maxNeuLen	CNS neurite outgrowth	NCATS	Xia	human iPSC cortical neuron	human in vitro	56803-37-3	tert-Butylphenyl diphenyl phosphate	BPDP	Cortical_PDL_24h_20x4_numObj	0.612767	22.5703	92.5346	0.00156708	NA
Cortical_PDL_24h_20x4_maxNeuLen	CNS neurite outgrowth	NCATS	Xia	human iPSC cortical neuron	human in vitro	1241-94-7	2-Ethylhexyl diphenyl phosphate	EHDP	Cortical_PDL_24h_20x4_numObj	0	NA	93.0876	0.00157645	NA
Cortical_PDL_24h_20x4_maxNeuLen	CNS neurite outgrowth	NCATS	Xia	human iPSC cortical neuron	human in vitro	29761-21-5	Isodecyl diphenyl phosphate	IDDP	Cortical_PDL_24h_20x4_numObj	0	NA	92.6267	0.00156864	NA
Cortical_PDL_24h_20x4_maxNeuLen	CNS neurite outgrowth	NCATS	Xia	human iPSC cortical neuron	human in vitro	68937-41-7	Phenol, isopropylated, phosphate (3:1)	IPP	Cortical_PDL_24h_20x4_numObj	0	NA	91.9355	0.00155694	NA
Cortical_PDL_24h_20x4_maxNeuLen	CNS neurite outgrowth	NCATS	Xia	human iPSC cortical neuron	human in vitro	79-94-7	3,3',5,5'-Tetrabromobisphenol A	TBBPA	Cortical_PDL_24h_20x4_numObj	0	NA	92.1659	0.00156084	NA
Cortical_PDL_24h_20x4_maxNeuLen	CNS neurite outgrowth	NCATS	Xia	human iPSC cortical neuron	human in vitro	115-96-8	Tris(2-chloroethyl) phosphate	TCEP	Cortical_PDL_24h_20x4_numObj	0	NA	92.6267	0.00156864	NA
Cortical_PDL_24h_20x4_maxNeuLen	CNS neurite outgrowth	NCATS	Xia	human iPSC cortical neuron	human in vitro	1330-78-5	Tricresyl phosphate	TMPP	Cortical_PDL_24h_20x4_numObj	1.19126	5.93351	92.1659	0.00156084	NA
Cortical_PDL_24h_20x4_maxNeuLen	CNS neurite outgrowth	NCATS	Xia	human iPSC cortical neuron	human in vitro	115-86-6	Triphenyl phosphate	TPHP	Cortical_PDL_24h_20x4_numObj	0	NA	92.212	0.00156162	NA
Cortical_PDL_24h_20x4_numRoot	CNS neurite outgrowth	NCATS	Xia	human iPSC cortical neuron	human in vitro	5436-43-1	2,2'4,4'-Tetrabromodiphenyl ether	BDE-47	Cortical_PDL_24h_20x4_numObj	0.0376017	39.4256	92.1659	0.00468251	42.9913
Cortical_PDL_24h_20x4_numRoot	CNS neurite outgrowth	NCATS	Xia	human iPSC cortical neuron	human in vitro	56803-37-3	tert-Butylphenyl diphenyl phosphate	BPDP	Cortical_PDL_24h_20x4_numObj	0.483512	30.3943	92.5346	0.00156708	NA
Cortical_PDL_24h_20x4_numRoot	CNS neurite outgrowth	NCATS	Xia	human iPSC cortical neuron	human in vitro	1241-94-7	2-Ethylhexyl diphenyl phosphate	EHDP	Cortical_PDL_24h_20x4_numObj	0	NA	93.0876	0.00157645	NA
Cortical_PDL_24h_20x4_numRoot	CNS neurite outgrowth	NCATS	Xia	human iPSC cortical neuron	human in vitro	29761-21-5	Isodecyl diphenyl phosphate	IDDP	Cortical_PDL_24h_20x4_numObj	0	NA	92.6267	0.00156864	NA
Cortical_PDL_24h_20x4_numRoot	CNS neurite outgrowth	NCATS	Xia	human iPSC cortical neuron	human in vitro	68937-41-7	Phenol, isopropylated, phosphate (3:1)	IPP	Cortical_PDL_24h_20x4_numObj	0	NA	91.9355	0.00155694	NA
Cortical_PDL_24h_20x4_numRoot	CNS neurite outgrowth	NCATS	Xia	human iPSC cortical neuron	human in vitro	79-94-7	3,3',5,5'-Tetrabromobisphenol A	TBBPA	Cortical_PDL_24h_20x4_numObj	0	NA	92.1659	0.00156084	NA
Cortical_PDL_24h_20x4_numRoot	CNS neurite outgrowth	NCATS	Xia	human iPSC cortical neuron	human in vitro	115-96-8	Tris(2-chloroethyl) phosphate	TCEP	Cortical_PDL_24h_20x4_numObj	0	NA	92.6267	0.00156864	NA
Cortical_PDL_24h_20x4_numRoot	CNS neurite outgrowth	NCATS	Xia	human iPSC cortical neuron	human in vitro	1330-78-5	Tricresyl phosphate	TMPP	Cortical_PDL_24h_20x4_numObj	1.14111	6.65985	92.1659	0.00156084	NA
Cortical_PDL_24h_20x4_numRoot	CNS neurite outgrowth	NCATS	Xia	human iPSC cortical neuron	human in vitro	115-86-6	Triphenyl phosphate	TPHP	Cortical_PDL_24h_20x4_numObj	0	NA	92.212	0.00156162	NA
Cortical_PDL_24h_20x4_numSeg	CNS neurite outgrowth	NCATS	Xia	human iPSC cortical neuron	human in vitro	5436-43-1	2,2'4,4'-Tetrabromodiphenyl ether	BDE-47	Cortical_PDL_24h_20x4_numObj	0.0332884	39.8191	92.1659	0.00468251	42.9913
Cortical_PDL_24h_20x4_numSeg	CNS neurite outgrowth	NCATS	Xia	human iPSC cortical neuron	human in vitro	56803-37-3	tert-Butylphenyl diphenyl phosphate	BPDP	Cortical_PDL_24h_20x4_numObj	0.561907	25.3745	92.5346	0.00156708	NA
Cortical_PDL_24h_20x4_numSeg	CNS neurite outgrowth	NCATS	Xia	human iPSC cortical neuron	human in vitro	1241-94-7	2-Ethylhexyl diphenyl phosphate	EHDP	Cortical_PDL_24h_20x4_numObj	0	NA	93.0876	0.00157645	NA
Cortical_PDL_24h_20x4_numSeg	CNS neurite outgrowth	NCATS	Xia	human iPSC cortical neuron	human in vitro	29761-21-5	Isodecyl diphenyl phosphate	IDDP	Cortical_PDL_24h_20x4_numObj	0	NA	92.6267	0.00156864	NA
Cortical_PDL_24h_20x4_numSeg	CNS neurite outgrowth	NCATS	Xia	human iPSC cortical neuron	human in vitro	68937-41-7	Phenol, isopropylated, phosphate (3:1)	IPP	Cortical_PDL_24h_20x4_numObj	0	NA	91.9355	0.00155694	NA
Cortical_PDL_24h_20x4_numSeg	CNS neurite outgrowth	NCATS	Xia	human iPSC cortical neuron	human in vitro	79-94-7	3,3',5,5'-Tetrabromobisphenol A	TBBPA	Cortical_PDL_24h_20x4_numObj	0	NA	92.1659	0.00156084	NA
Cortical_PDL_24h_20x4_numSeg	CNS neurite outgrowth	NCATS	Xia	human iPSC cortical neuron	human in vitro	115-96-8	Tris(2-chloroethyl) phosphate	TCEP	Cortical_PDL_24h_20x4_numObj	0	NA	92.6267	0.00156864	NA
Cortical_PDL_24h_20x4_numSeg	CNS neurite outgrowth	NCATS	Xia	human iPSC cortical neuron	human in vitro	1330-78-5	Tricresyl phosphate	TMPP	Cortical_PDL_24h_20x4_numObj	1.21365	5.63534	92.1659	0.00156084	NA
Cortical_PDL_24h_20x4_numSeg	CNS neurite outgrowth	NCATS	Xia	human iPSC cortical neuron	human in vitro	115-86-6	Triphenyl phosphate	TPHP	Cortical_PDL_24h_20x4_numObj	0	NA	92.212	0.00156162	NA
Cortical_PDL_24h_20x4_totalNeuLen	CNS neurite outgrowth	NCATS	Xia	human iPSC cortical neuron	human in vitro	5436-43-1	2,2'4,4'-Tetrabromodiphenyl ether	BDE-47	Cortical_PDL_24h_20x4_numObj	0.0324405	39.897	92.1659	0.00468251	42.9913
Cortical_PDL_24h_20x4_totalNeuLen	CNS neurite outgrowth	NCATS	Xia	human iPSC cortical neuron	human in vitro	56803-37-3	tert-Butylphenyl diphenyl phosphate	BPDP	Cortical_PDL_24h_20x4_numObj	0.613847	22.5142	92.5346	0.00156708	NA
Cortical_PDL_24h_20x4_totalNeuLen	CNS neurite outgrowth	NCATS	Xia	human iPSC cortical neuron	human in vitro	1241-94-7	2-Ethylhexyl diphenyl phosphate	EHDP	Cortical_PDL_24h_20x4_numObj	0	NA	93.0876	0.00157645	NA
Cortical_PDL_24h_20x4_totalNeuLen	CNS neurite outgrowth	NCATS	Xia	human iPSC cortical neuron	human in vitro	29761-21-5	Isodecyl diphenyl phosphate	IDDP	Cortical_PDL_24h_20x4_numObj	0	NA	92.6267	0.00156864	NA
Cortical_PDL_24h_20x4_totalNeuLen	CNS neurite outgrowth	NCATS	Xia	human iPSC cortical neuron	human in vitro	68937-41-7	Phenol, isopropylated, phosphate (3:1)	IPP	Cortical_PDL_24h_20x4_numObj	0	NA	91.9355	0.00155694	NA
Cortical_PDL_24h_20x4_totalNeuLen	CNS neurite outgrowth	NCATS	Xia	human iPSC cortical neuron	human in vitro	79-94-7	3,3',5,5'-Tetrabromobisphenol A	TBBPA	Cortical_PDL_24h_20x4_numObj	0	NA	92.1659	0.00156084	NA
Cortical_PDL_24h_20x4_totalNeuLen	CNS neurite outgrowth	NCATS	Xia	human iPSC cortical neuron	human in vitro	115-96-8	Tris(2-chloroethyl) phosphate	TCEP	Cortical_PDL_24h_20x4_numObj	0	NA	92.6267	0.00156864	NA
Cortical_PDL_24h_20x4_totalNeuLen	CNS neurite outgrowth	NCATS	Xia	human iPSC cortical neuron	human in vitro	1330-78-5	Tricresyl phosphate	TMPP	Cortical_PDL_24h_20x4_numObj	1.20632	5.73127	92.1659	0.00156084	NA
Cortical_PDL_24h_20x4_totalNeuLen	CNS neurite outgrowth	NCATS	Xia	human iPSC cortical neuron	human in vitro	115-86-6	Triphenyl phosphate	TPHP	Cortical_PDL_24h_20x4_numObj	0	NA	92.212	0.00156162	NA
Cortical_PDL_48h_20x4_maxNeuLen	CNS neurite outgrowth	NCATS	Xia	human iPSC cortical neuron	human in vitro	5436-43-1	2,2'4,4'-Tetrabromodiphenyl ether	BDE-47	Cortical_PDL_48h_20x4_numObj	0.0898305	42.1016	92.1659	0.00468251	51.776
Cortical_PDL_48h_20x4_maxNeuLen	CNS neurite outgrowth	NCATS	Xia	human iPSC cortical neuron	human in vitro	56803-37-3	tert-Butylphenyl diphenyl phosphate	BPDP	Cortical_PDL_48h_20x4_numObj	0.451111	21.4128	92.5346	0.00156708	60.5041
Cortical_PDL_48h_20x4_maxNeuLen	CNS neurite outgrowth	NCATS	Xia	human iPSC cortical neuron	human in vitro	1241-94-7	2-Ethylhexyl diphenyl phosphate	EHDP	Cortical_PDL_48h_20x4_numObj	0	NA	93.0876	0.00157645	NA
Cortical_PDL_48h_20x4_maxNeuLen	CNS neurite outgrowth	NCATS	Xia	human iPSC cortical neuron	human in vitro	29761-21-5	Isodecyl diphenyl phosphate	IDDP	Cortical_PDL_48h_20x4_numObj	0	NA	92.6267	0.00156864	NA
Cortical_PDL_48h_20x4_maxNeuLen	CNS neurite outgrowth	NCATS	Xia	human iPSC cortical neuron	human in vitro	68937-41-7	Phenol, isopropylated, phosphate (3:1)	IPP	Cortical_PDL_48h_20x4_numObj	0	NA	91.9355	0.00155694	NA
Cortical_PDL_48h_20x4_maxNeuLen	CNS neurite outgrowth	NCATS	Xia	human iPSC cortical neuron	human in vitro	79-94-7	3,3',5,5'-Tetrabromobisphenol A	TBBPA	Cortical_PDL_48h_20x4_numObj	0.168877	62.4732	92.1659	0.00156084	NA
Cortical_PDL_48h_20x4_maxNeuLen	CNS neurite outgrowth	NCATS	Xia	human iPSC cortical neuron	human in vitro	115-96-8	Tris(2-chloroethyl) phosphate	TCEP	Cortical_PDL_48h_20x4_numObj	0	NA	92.6267	0.00156864	NA
Cortical_PDL_48h_20x4_maxNeuLen	CNS neurite outgrowth	NCATS	Xia	human iPSC cortical neuron	human in vitro	1330-78-5	Tricresyl phosphate	TMPP	Cortical_PDL_48h_20x4_numObj	1.28545	4.77667	92.1659	0.00156084	NA
Cortical_PDL_48h_20x4_maxNeuLen	CNS neurite outgrowth	NCATS	Xia	human iPSC cortical neuron	human in vitro	115-86-6	Triphenyl phosphate	TPHP	Cortical_PDL_48h_20x4_numObj	0	NA	92.212	0.00156162	NA
Cortical_PDL_48h_20x4_numRoot	CNS neurite outgrowth	NCATS	Xia	human iPSC cortical neuron	human in vitro	5436-43-1	2,2'4,4'-Tetrabromodiphenyl ether	BDE-47	Cortical_PDL_48h_20x4_numObj	0.0913048	41.9589	92.1659	0.00468251	51.776
Cortical_PDL_48h_20x4_numRoot	CNS neurite outgrowth	NCATS	Xia	human iPSC cortical neuron	human in vitro	56803-37-3	tert-Butylphenyl diphenyl phosphate	BPDP	Cortical_PDL_48h_20x4_numObj	0.451289	21.404	92.5346	0.00156708	60.5041
Cortical_PDL_48h_20x4_numRoot	CNS neurite outgrowth	NCATS	Xia	human iPSC cortical neuron	human in vitro	1241-94-7	2-Ethylhexyl diphenyl phosphate	EHDP	Cortical_PDL_48h_20x4_numObj	0	NA	93.0876	0.00157645	NA
Cortical_PDL_48h_20x4_numRoot	CNS neurite outgrowth	NCATS	Xia	human iPSC cortical neuron	human in vitro	29761-21-5	Isodecyl diphenyl phosphate	IDDP	Cortical_PDL_48h_20x4_numObj	0	NA	92.6267	0.00156864	NA
Cortical_PDL_48h_20x4_numRoot	CNS neurite outgrowth	NCATS	Xia	human iPSC cortical neuron	human in vitro	68937-41-7	Phenol, isopropylated, phosphate (3:1)	IPP	Cortical_PDL_48h_20x4_numObj	0	NA	91.9355	0.00155694	NA
Cortical_PDL_48h_20x4_numRoot	CNS neurite outgrowth	NCATS	Xia	human iPSC cortical neuron	human in vitro	79-94-7	3,3',5,5'-Tetrabromobisphenol A	TBBPA	Cortical_PDL_48h_20x4_numObj	0.214344	56.2634	92.1659	0.00156084	NA
Cortical_PDL_48h_20x4_numRoot	CNS neurite outgrowth	NCATS	Xia	human iPSC cortical neuron	human in vitro	115-96-8	Tris(2-chloroethyl) phosphate	TCEP	Cortical_PDL_48h_20x4_numObj	0	NA	92.6267	0.00156864	NA
Cortical_PDL_48h_20x4_numRoot	CNS neurite outgrowth	NCATS	Xia	human iPSC cortical neuron	human in vitro	1330-78-5	Tricresyl phosphate	TMPP	Cortical_PDL_48h_20x4_numObj	1.29336	4.69043	92.1659	0.00156084	NA
Cortical_PDL_48h_20x4_numRoot	CNS neurite outgrowth	NCATS	Xia	human iPSC cortical neuron	human in vitro	115-86-6	Triphenyl phosphate	TPHP	Cortical_PDL_48h_20x4_numObj	0	NA	92.212	0.00156162	NA
Cortical_PDL_48h_20x4_numSeg	CNS neurite outgrowth	NCATS	Xia	human iPSC cortical neuron	human in vitro	5436-43-1	2,2'4,4'-Tetrabromodiphenyl ether	BDE-47	Cortical_PDL_48h_20x4_numObj	0.0979216	41.3245	92.1659	0.00468251	51.776
Cortical_PDL_48h_20x4_numSeg	CNS neurite outgrowth	NCATS	Xia	human iPSC cortical neuron	human in vitro	56803-37-3	tert-Butylphenyl diphenyl phosphate	BPDP	Cortical_PDL_48h_20x4_numObj	0.426594	22.6564	92.5346	0.00156708	60.5041
Cortical_PDL_48h_20x4_numSeg	CNS neurite outgrowth	NCATS	Xia	human iPSC cortical neuron	human in vitro	1241-94-7	2-Ethylhexyl diphenyl phosphate	EHDP	Cortical_PDL_48h_20x4_numObj	0	NA	93.0876	0.00157645	NA
Cortical_PDL_48h_20x4_numSeg	CNS neurite outgrowth	NCATS	Xia	human iPSC cortical neuron	human in vitro	29761-21-5	Isodecyl diphenyl phosphate	IDDP	Cortical_PDL_48h_20x4_numObj	0	NA	92.6267	0.00156864	NA
Cortical_PDL_48h_20x4_numSeg	CNS neurite outgrowth	NCATS	Xia	human iPSC cortical neuron	human in vitro	68937-41-7	Phenol, isopropylated, phosphate (3:1)	IPP	Cortical_PDL_48h_20x4_numObj	0	NA	91.9355	0.00155694	NA
Cortical_PDL_48h_20x4_numSeg	CNS neurite outgrowth	NCATS	Xia	human iPSC cortical neuron	human in vitro	79-94-7	3,3',5,5'-Tetrabromobisphenol A	TBBPA	Cortical_PDL_48h_20x4_numObj	0.226441	54.7179	92.1659	0.00156084	NA
Cortical_PDL_48h_20x4_numSeg	CNS neurite outgrowth	NCATS	Xia	human iPSC cortical neuron	human in vitro	115-96-8	Tris(2-chloroethyl) phosphate	TCEP	Cortical_PDL_48h_20x4_numObj	0	NA	92.6267	0.00156864	NA
Cortical_PDL_48h_20x4_numSeg	CNS neurite outgrowth	NCATS	Xia	human iPSC cortical neuron	human in vitro	1330-78-5	Tricresyl phosphate	TMPP	Cortical_PDL_48h_20x4_numObj	1.29182	4.70702	92.1659	0.00156084	NA
Cortical_PDL_48h_20x4_numSeg	CNS neurite outgrowth	NCATS	Xia	human iPSC cortical neuron	human in vitro	115-86-6	Triphenyl phosphate	TPHP	Cortical_PDL_48h_20x4_numObj	0	NA	92.212	0.00156162	NA
Cortical_PDL_48h_20x4_totalNeuLen	CNS neurite outgrowth	NCATS	Xia	human iPSC cortical neuron	human in vitro	5436-43-1	2,2'4,4'-Tetrabromodiphenyl ether	BDE-47	Cortical_PDL_48h_20x4_numObj	0.0870368	42.3733	92.1659	0.00468251	51.776
Cortical_PDL_48h_20x4_totalNeuLen	CNS neurite outgrowth	NCATS	Xia	human iPSC cortical neuron	human in vitro	56803-37-3	tert-Butylphenyl diphenyl phosphate	BPDP	Cortical_PDL_48h_20x4_numObj	0.440724	21.9311	92.5346	0.00156708	60.5041
Cortical_PDL_48h_20x4_totalNeuLen	CNS neurite outgrowth	NCATS	Xia	human iPSC cortical neuron	human in vitro	1241-94-7	2-Ethylhexyl diphenyl phosphate	EHDP	Cortical_PDL_48h_20x4_numObj	0	NA	93.0876	0.00157645	NA
Cortical_PDL_48h_20x4_totalNeuLen	CNS neurite outgrowth	NCATS	Xia	human iPSC cortical neuron	human in vitro	29761-21-5	Isodecyl diphenyl phosphate	IDDP	Cortical_PDL_48h_20x4_numObj	0	NA	92.6267	0.00156864	NA
Cortical_PDL_48h_20x4_totalNeuLen	CNS neurite outgrowth	NCATS	Xia	human iPSC cortical neuron	human in vitro	68937-41-7	Phenol, isopropylated, phosphate (3:1)	IPP	Cortical_PDL_48h_20x4_numObj	0	NA	91.9355	0.00155694	NA
Cortical_PDL_48h_20x4_totalNeuLen	CNS neurite outgrowth	NCATS	Xia	human iPSC cortical neuron	human in vitro	79-94-7	3,3',5,5'-Tetrabromobisphenol A	TBBPA	Cortical_PDL_48h_20x4_numObj	0.214163	56.2868	92.1659	0.00156084	NA
Cortical_PDL_48h_20x4_totalNeuLen	CNS neurite outgrowth	NCATS	Xia	human iPSC cortical neuron	human in vitro	115-96-8	Tris(2-chloroethyl) phosphate	TCEP	Cortical_PDL_48h_20x4_numObj	0	NA	92.6267	0.00156864	NA
Cortical_PDL_48h_20x4_totalNeuLen	CNS neurite outgrowth	NCATS	Xia	human iPSC cortical neuron	human in vitro	1330-78-5	Tricresyl phosphate	TMPP	Cortical_PDL_48h_20x4_numObj	1.29101	4.71582	92.1659	0.00156084	NA
Cortical_PDL_48h_20x4_totalNeuLen	CNS neurite outgrowth	NCATS	Xia	human iPSC cortical neuron	human in vitro	115-86-6	Triphenyl phosphate	TPHP	Cortical_PDL_48h_20x4_numObj	0	NA	92.212	0.00156162	NA
d D2 distmoved 4dpf	behavior	UCDavis	Lein	zebrafish embryo	zebrafish	5436-43-1	2,2'4,4'-Tetrabromodiphenyl ether	BDE-47	percent affected 4dpf	0	NA	30.1995	0.301995	21.677
d D2 distmoved 4dpf	behavior	UCDavis	Lein	zebrafish embryo	zebrafish	56803-37-3	tert-Butylphenyl diphenyl phosphate	BPDP	percent affected 4dpf	0	NA	10	0.301995	14.7231
d D2 distmoved 4dpf	behavior	UCDavis	Lein	zebrafish embryo	zebrafish	1241-94-7	2-Ethylhexyl diphenyl phosphate	EHDP	percent affected 4dpf	0	NA	10	0.301995	14.7231
d D2 distmoved 4dpf	behavior	UCDavis	Lein	zebrafish embryo	zebrafish	29761-21-5	Isodecyl diphenyl phosphate	IDDP	percent affected 4dpf	0	NA	30.1995	0.301995	NA
d D2 distmoved 4dpf	behavior	UCDavis	Lein	zebrafish embryo	zebrafish	68937-41-7	Phenol, isopropylated, phosphate (3:1)	IPP	percent affected 4dpf	-0.0413946	5.36284	10	0.301995	4.87528
d D2 distmoved 4dpf	behavior	UCDavis	Lein	zebrafish embryo	zebrafish	79-94-7	3,3',5,5'-Tetrabromobisphenol A	TBBPA	percent affected 4dpf	0	NA	3.01995	0.0301995	1.58165
d D2 distmoved 4dpf	behavior	UCDavis	Lein	zebrafish embryo	zebrafish	115-96-8	Tris(2-chloroethyl) phosphate	TCEP	percent affected 4dpf	0	NA	30.1995	0.301995	NA
d D2 distmoved 4dpf	behavior	UCDavis	Lein	zebrafish embryo	zebrafish	1330-78-5	Tricresyl phosphate	TMPP	percent affected 4dpf	0	NA	10	0.301995	7.87046
d D2 distmoved 4dpf	behavior	UCDavis	Lein	zebrafish embryo	zebrafish	115-86-6	Triphenyl phosphate	TPHP	percent affected 4dpf	0.177792	5.07234	10	0.301995	7.63836
d D2 distmoved 5dpf	behavior	Biobide	Biobide	zebrafish embryo	zebrafish	5436-43-1	2,2'4,4'-Tetrabromodiphenyl ether	BDE-47	percent affected 4dpf	0.537091	11.1182	19.9526	1	38.2935
d D2 distmoved 5dpf	behavior	Biobide	Biobide	zebrafish embryo	zebrafish	56803-37-3	tert-Butylphenyl diphenyl phosphate	BPDP	percent affected 4dpf	-0.0600399	4.37814	7.94328	0.501187	3.81285
d D2 distmoved 5dpf	behavior	Biobide	Biobide	zebrafish embryo	zebrafish	1241-94-7	2-Ethylhexyl diphenyl phosphate	EHDP	percent affected 4dpf	0.0505524	6.37452	10	1	7.16143
d D2 distmoved 5dpf	behavior	Biobide	Biobide	zebrafish embryo	zebrafish	29761-21-5	Isodecyl diphenyl phosphate	IDDP	percent affected 4dpf	0.0847771	31.5027	50.1187	2.51189	38.2935
d D2 distmoved 5dpf	behavior	Biobide	Biobide	zebrafish embryo	zebrafish	68937-41-7	Phenol, isopropylated, phosphate (3:1)	IPP	percent affected 4dpf	0	NA	0.501187	0.00251189	0.354813
d D2 distmoved 5dpf	behavior	Biobide	Biobide	zebrafish embryo	zebrafish	79-94-7	3,3',5,5'-Tetrabromobisphenol A	TBBPA	percent affected 4dpf	0	NA	1.51356	0.151356	1.10917
d D2 distmoved 5dpf	behavior	Biobide	Biobide	zebrafish embryo	zebrafish	115-96-8	Tris(2-chloroethyl) phosphate	TCEP	percent affected 4dpf	0	NA	100	10	NA
d D2 distmoved 5dpf	behavior	Biobide	Biobide	zebrafish embryo	zebrafish	1330-78-5	Tricresyl phosphate	TMPP	percent affected 4dpf	-0.0424585	6.56838	10	0.501187	5.95662
d D2 distmoved 5dpf	behavior	Biobide	Biobide	zebrafish embryo	zebrafish	115-86-6	Triphenyl phosphate	TPHP	percent affected 4dpf	0.0285637	1.15196	1.99526	0.1	1.23027
d D2 distmoved 5dpf	behavior	OregonStateU	Tanguay	zebrafish embryo	zebrafish	5436-43-1	2,2'4,4'-Tetrabromodiphenyl ether	BDE-47	percent affected 5dpf	-0.157119	47.4869	67.6083	1	33.0715
d D2 distmoved 5dpf	behavior	OregonStateU	Tanguay	zebrafish embryo	zebrafish	56803-37-3	tert-Butylphenyl diphenyl phosphate	BPDP	percent affected 5dpf	-0.368358	17.1537	67.6083	1	7.34514
d D2 distmoved 5dpf	behavior	OregonStateU	Tanguay	zebrafish embryo	zebrafish	1241-94-7	2-Ethylhexyl diphenyl phosphate	EHDP	percent affected 5dpf	0	NA	67.6083	1	16.9434
d D2 distmoved 5dpf	behavior	OregonStateU	Tanguay	zebrafish embryo	zebrafish	29761-21-5	Isodecyl diphenyl phosphate	IDDP	percent affected 5dpf	0.0365485	62.1515	67.6083	1	NA
d D2 distmoved 5dpf	behavior	OregonStateU	Tanguay	zebrafish embryo	zebrafish	68937-41-7	Phenol, isopropylated, phosphate (3:1)	IPP	percent affected 5dpf	-0.280948	6.35772	8.91251	1	3.3293
d D2 distmoved 5dpf	behavior	OregonStateU	Tanguay	zebrafish embryo	zebrafish	115-96-8	Tris(2-chloroethyl) phosphate	TCEP	percent affected 5dpf	0	NA	67.6083	1	NA
d D2 distmoved 5dpf	behavior	OregonStateU	Tanguay	zebrafish embryo	zebrafish	1330-78-5	Tricresyl phosphate	TMPP	percent affected 5dpf	0	NA	67.6083	1	6.92769
d D2 distmoved 5dpf	behavior	OregonStateU	Tanguay	zebrafish embryo	zebrafish	115-86-6	Triphenyl phosphate	TPHP	percent affected 5dpf	-0.144814	4.97524	67.6083	1	3.56451
d D2 distmoved 5dpf	behavior	UCDavis	Lein	zebrafish embryo	zebrafish	5436-43-1	2,2'4,4'-Tetrabromodiphenyl ether	BDE-47	percent affected 5dpf	0	NA	30.1995	0.301995	21.677
d D2 distmoved 5dpf	behavior	UCDavis	Lein	zebrafish embryo	zebrafish	56803-37-3	tert-Butylphenyl diphenyl phosphate	BPDP	percent affected 5dpf	0	NA	10	0.301995	14.7231
d D2 distmoved 5dpf	behavior	UCDavis	Lein	zebrafish embryo	zebrafish	1241-94-7	2-Ethylhexyl diphenyl phosphate	EHDP	percent affected 5dpf	0	NA	10	0.301995	14.7231
d D2 distmoved 5dpf	behavior	UCDavis	Lein	zebrafish embryo	zebrafish	29761-21-5	Isodecyl diphenyl phosphate	IDDP	percent affected 5dpf	0	NA	30.1995	0.301995	NA
d D2 distmoved 5dpf	behavior	UCDavis	Lein	zebrafish embryo	zebrafish	68937-41-7	Phenol, isopropylated, phosphate (3:1)	IPP	percent affected 5dpf	-0.0334234	5.2653	10	0.301995	4.87528
d D2 distmoved 5dpf	behavior	UCDavis	Lein	zebrafish embryo	zebrafish	79-94-7	3,3',5,5'-Tetrabromobisphenol A	TBBPA	percent affected 5dpf	0	NA	3.01995	0.0301995	1.58165
d D2 distmoved 5dpf	behavior	UCDavis	Lein	zebrafish embryo	zebrafish	115-96-8	Tris(2-chloroethyl) phosphate	TCEP	percent affected 5dpf	0	NA	30.1995	0.301995	NA
d D2 distmoved 5dpf	behavior	UCDavis	Lein	zebrafish embryo	zebrafish	1330-78-5	Tricresyl phosphate	TMPP	percent affected 5dpf	0	NA	10	0.301995	7.87046
d D2 distmoved 5dpf	behavior	UCDavis	Lein	zebrafish embryo	zebrafish	115-86-6	Triphenyl phosphate	TPHP	percent affected 5dpf	0.0780608	5.99891	10	0.301995	7.18015
e L3 distmoved 5dpf	behavior	OregonStateU	Tanguay	zebrafish embryo	zebrafish	5436-43-1	2,2'4,4'-Tetrabromodiphenyl ether	BDE-47	percent affected 5dpf	0	NA	67.6083	1	33.0715
e L3 distmoved 5dpf	behavior	OregonStateU	Tanguay	zebrafish embryo	zebrafish	56803-37-3	tert-Butylphenyl diphenyl phosphate	BPDP	percent affected 5dpf	0	NA	67.6083	1	7.34514
e L3 distmoved 5dpf	behavior	OregonStateU	Tanguay	zebrafish embryo	zebrafish	1241-94-7	2-Ethylhexyl diphenyl phosphate	EHDP	percent affected 5dpf	0	NA	67.6083	1	16.9434
e L3 distmoved 5dpf	behavior	OregonStateU	Tanguay	zebrafish embryo	zebrafish	29761-21-5	Isodecyl diphenyl phosphate	IDDP	percent affected 5dpf	0	NA	67.6083	1	NA
e L3 distmoved 5dpf	behavior	OregonStateU	Tanguay	zebrafish embryo	zebrafish	68937-41-7	Phenol, isopropylated, phosphate (3:1)	IPP	percent affected 5dpf	0	NA	8.91251	1	3.3293
e L3 distmoved 5dpf	behavior	OregonStateU	Tanguay	zebrafish embryo	zebrafish	115-96-8	Tris(2-chloroethyl) phosphate	TCEP	percent affected 5dpf	0	NA	67.6083	1	NA
e L3 distmoved 5dpf	behavior	OregonStateU	Tanguay	zebrafish embryo	zebrafish	1330-78-5	Tricresyl phosphate	TMPP	percent affected 5dpf	0	NA	67.6083	1	6.92769
e L3 distmoved 5dpf	behavior	OregonStateU	Tanguay	zebrafish embryo	zebrafish	115-86-6	Triphenyl phosphate	TPHP	percent affected 5dpf	0	NA	67.6083	1	3.56451
f D3 distmoved 5dpf	behavior	OregonStateU	Tanguay	zebrafish embryo	zebrafish	5436-43-1	2,2'4,4'-Tetrabromodiphenyl ether	BDE-47	percent affected 5dpf	-0.216346	54.4253	67.6083	1	33.0715
f D3 distmoved 5dpf	behavior	OregonStateU	Tanguay	zebrafish embryo	zebrafish	56803-37-3	tert-Butylphenyl diphenyl phosphate	BPDP	percent affected 5dpf	-0.266845	13.5783	67.6083	1	7.34514
f D3 distmoved 5dpf	behavior	OregonStateU	Tanguay	zebrafish embryo	zebrafish	1241-94-7	2-Ethylhexyl diphenyl phosphate	EHDP	percent affected 5dpf	0	NA	67.6083	1	16.9434
f D3 distmoved 5dpf	behavior	OregonStateU	Tanguay	zebrafish embryo	zebrafish	29761-21-5	Isodecyl diphenyl phosphate	IDDP	percent affected 5dpf	0	NA	67.6083	1	NA
f D3 distmoved 5dpf	behavior	OregonStateU	Tanguay	zebrafish embryo	zebrafish	68937-41-7	Phenol, isopropylated, phosphate (3:1)	IPP	percent affected 5dpf	-0.352532	7.49696	8.91251	1	3.3293
f D3 distmoved 5dpf	behavior	OregonStateU	Tanguay	zebrafish embryo	zebrafish	115-96-8	Tris(2-chloroethyl) phosphate	TCEP	percent affected 5dpf	0	NA	67.6083	1	NA
f D3 distmoved 5dpf	behavior	OregonStateU	Tanguay	zebrafish embryo	zebrafish	1330-78-5	Tricresyl phosphate	TMPP	percent affected 5dpf	0	NA	67.6083	1	6.92769
f D3 distmoved 5dpf	behavior	OregonStateU	Tanguay	zebrafish embryo	zebrafish	115-86-6	Triphenyl phosphate	TPHP	percent affected 5dpf	-0.38407	8.63118	67.6083	1	3.56451
IUF_NPC1a_proliferation_BrdU_72hr	proliferation	IUF	Fritsche	human 3D neurosphere	human 3D neurosphere	5436-43-1	2,2'4,4'-Tetrabromodiphenyl ether	BDE-47	IUF_NPC1_cytotoxicity_72hr	0	NA	20	0.0274348	NA
IUF_NPC1a_proliferation_BrdU_72hr	proliferation	IUF	Fritsche	human 3D neurosphere	human 3D neurosphere	56803-37-3	tert-Butylphenyl diphenyl phosphate	BPDP	IUF_NPC1_cytotoxicity_72hr	0	NA	20	0.0274348	NA
IUF_NPC1a_proliferation_BrdU_72hr	proliferation	IUF	Fritsche	human 3D neurosphere	human 3D neurosphere	1241-94-7	2-Ethylhexyl diphenyl phosphate	EHDP	IUF_NPC1_cytotoxicity_72hr	1.08507	1.6442	20	0.0274348	NA
IUF_NPC1a_proliferation_BrdU_72hr	proliferation	IUF	Fritsche	human 3D neurosphere	human 3D neurosphere	29761-21-5	Isodecyl diphenyl phosphate	IDDP	IUF_NPC1_cytotoxicity_72hr	0	NA	20	0.0274348	NA
IUF_NPC1a_proliferation_BrdU_72hr	proliferation	IUF	Fritsche	human 3D neurosphere	human 3D neurosphere	68937-41-7	Phenol, isopropylated, phosphate (3:1)	IPP	IUF_NPC1_cytotoxicity_72hr	0	NA	20	0.0274348	NA
IUF_NPC1a_proliferation_BrdU_72hr	proliferation	IUF	Fritsche	human 3D neurosphere	human 3D neurosphere	79-94-7	3,3',5,5'-Tetrabromobisphenol A	TBBPA	IUF_NPC1_cytotoxicity_72hr	0	NA	20	0.0274348	NA
IUF_NPC1a_proliferation_BrdU_72hr	proliferation	IUF	Fritsche	human 3D neurosphere	human 3D neurosphere	115-96-8	Tris(2-chloroethyl) phosphate	TCEP	IUF_NPC1_cytotoxicity_72hr	0	NA	20	0.0274348	NA
IUF_NPC1a_proliferation_BrdU_72hr	proliferation	IUF	Fritsche	human 3D neurosphere	human 3D neurosphere	13674-87-8	Tris(1,3-dichloro-2-propyl)phosphate	TDCIPP	IUF_NPC1_cytotoxicity_72hr	0	NA	20	0.0274348	NA
IUF_NPC1a_proliferation_BrdU_72hr	proliferation	IUF	Fritsche	human 3D neurosphere	human 3D neurosphere	1330-78-5	Tricresyl phosphate	TMPP	IUF_NPC1_cytotoxicity_72hr	0.0984779	15.9423	20	0.0274348	NA
IUF_NPC1a_proliferation_BrdU_72hr	proliferation	IUF	Fritsche	human 3D neurosphere	human 3D neurosphere	115-86-6	Triphenyl phosphate	TPHP	IUF_NPC1_cytotoxicity_72hr	0	NA	20	0.0274348	NA
IUF_NPC1b_proliferation_area_72hr	proliferation	IUF	Fritsche	human 3D neurosphere	human 3D neurosphere	5436-43-1	2,2'4,4'-Tetrabromodiphenyl ether	BDE-47	IUF_NPC1_cytotoxicity_72hr	0	NA	20	0.0274348	NA
IUF_NPC1b_proliferation_area_72hr	proliferation	IUF	Fritsche	human 3D neurosphere	human 3D neurosphere	56803-37-3	tert-Butylphenyl diphenyl phosphate	BPDP	IUF_NPC1_cytotoxicity_72hr	0	NA	20	0.0274348	NA
IUF_NPC1b_proliferation_area_72hr	proliferation	IUF	Fritsche	human 3D neurosphere	human 3D neurosphere	1241-94-7	2-Ethylhexyl diphenyl phosphate	EHDP	IUF_NPC1_cytotoxicity_72hr	0	NA	20	0.0274348	NA
IUF_NPC1b_proliferation_area_72hr	proliferation	IUF	Fritsche	human 3D neurosphere	human 3D neurosphere	29761-21-5	Isodecyl diphenyl phosphate	IDDP	IUF_NPC1_cytotoxicity_72hr	0	NA	20	0.0274348	NA
IUF_NPC1b_proliferation_area_72hr	proliferation	IUF	Fritsche	human 3D neurosphere	human 3D neurosphere	68937-41-7	Phenol, isopropylated, phosphate (3:1)	IPP	IUF_NPC1_cytotoxicity_72hr	0	NA	20	0.0274348	NA
IUF_NPC1b_proliferation_area_72hr	proliferation	IUF	Fritsche	human 3D neurosphere	human 3D neurosphere	79-94-7	3,3',5,5'-Tetrabromobisphenol A	TBBPA	IUF_NPC1_cytotoxicity_72hr	0	NA	20	0.0274348	NA
IUF_NPC1b_proliferation_area_72hr	proliferation	IUF	Fritsche	human 3D neurosphere	human 3D neurosphere	115-96-8	Tris(2-chloroethyl) phosphate	TCEP	IUF_NPC1_cytotoxicity_72hr	0	NA	20	0.0274348	NA
IUF_NPC1b_proliferation_area_72hr	proliferation	IUF	Fritsche	human 3D neurosphere	human 3D neurosphere	13674-87-8	Tris(1,3-dichloro-2-propyl)phosphate	TDCIPP	IUF_NPC1_cytotoxicity_72hr	0	NA	20	0.0274348	NA
IUF_NPC1b_proliferation_area_72hr	proliferation	IUF	Fritsche	human 3D neurosphere	human 3D neurosphere	1330-78-5	Tricresyl phosphate	TMPP	IUF_NPC1_cytotoxicity_72hr	0	NA	20	0.0274348	NA
IUF_NPC1b_proliferation_area_72hr	proliferation	IUF	Fritsche	human 3D neurosphere	human 3D neurosphere	115-86-6	Triphenyl phosphate	TPHP	IUF_NPC1_cytotoxicity_72hr	0	NA	20	0.0274348	NA
IUF_NPC2a_radial_glia_migration_120hr	radial glia migration	IUF	Fritsche	human 3D neurosphere	human 3D neurosphere	5436-43-1	2,2'4,4'-Tetrabromodiphenyl ether	BDE-47	IUF_NPC2-5_cytotoxicity_120hr	0	NA	20	0.0274348	NA
IUF_NPC2a_radial_glia_migration_120hr	radial glia migration	IUF	Fritsche	human 3D neurosphere	human 3D neurosphere	56803-37-3	tert-Butylphenyl diphenyl phosphate	BPDP	IUF_NPC2-5_cytotoxicity_120hr	0.105644	13.9746	20	0.0274348	17.8231
IUF_NPC2a_radial_glia_migration_120hr	radial glia migration	IUF	Fritsche	human 3D neurosphere	human 3D neurosphere	1241-94-7	2-Ethylhexyl diphenyl phosphate	EHDP	IUF_NPC2-5_cytotoxicity_120hr	0	NA	20	0.0274348	NA
IUF_NPC2a_radial_glia_migration_120hr	radial glia migration	IUF	Fritsche	human 3D neurosphere	human 3D neurosphere	29761-21-5	Isodecyl diphenyl phosphate	IDDP	IUF_NPC2-5_cytotoxicity_120hr	0	NA	20	0.0274348	NA
IUF_NPC2a_radial_glia_migration_120hr	radial glia migration	IUF	Fritsche	human 3D neurosphere	human 3D neurosphere	68937-41-7	Phenol, isopropylated, phosphate (3:1)	IPP	IUF_NPC2-5_cytotoxicity_120hr	0	NA	20	0.0274348	NA
IUF_NPC2a_radial_glia_migration_120hr	radial glia migration	IUF	Fritsche	human 3D neurosphere	human 3D neurosphere	79-94-7	3,3',5,5'-Tetrabromobisphenol A	TBBPA	IUF_NPC2-5_cytotoxicity_120hr	0.119237	1.41502	20	0.0274348	1.86209
IUF_NPC2a_radial_glia_migration_120hr	radial glia migration	IUF	Fritsche	human 3D neurosphere	human 3D neurosphere	115-96-8	Tris(2-chloroethyl) phosphate	TCEP	IUF_NPC2-5_cytotoxicity_120hr	0	NA	20	0.0274348	NA
IUF_NPC2a_radial_glia_migration_120hr	radial glia migration	IUF	Fritsche	human 3D neurosphere	human 3D neurosphere	13674-87-8	Tris(1,3-dichloro-2-propyl)phosphate	TDCIPP	IUF_NPC2-5_cytotoxicity_120hr	0.0222514	19.0011	20	0.0274348	NA
IUF_NPC2a_radial_glia_migration_120hr	radial glia migration	IUF	Fritsche	human 3D neurosphere	human 3D neurosphere	1330-78-5	Tricresyl phosphate	TMPP	IUF_NPC2-5_cytotoxicity_120hr	0	NA	20	0.0274348	NA
IUF_NPC2a_radial_glia_migration_120hr	radial glia migration	IUF	Fritsche	human 3D neurosphere	human 3D neurosphere	115-86-6	Triphenyl phosphate	TPHP	IUF_NPC2-5_cytotoxicity_120hr	0.0430986	18.1105	20	0.0274348	NA
IUF_NPC2a_radial_glia_migration_72hr	radial glia migration	IUF	Fritsche	human 3D neurosphere	human 3D neurosphere	5436-43-1	2,2'4,4'-Tetrabromodiphenyl ether	BDE-47	IUF_NPC2-5_cytotoxicity_72hr	0	NA	20	0.0274348	NA
IUF_NPC2a_radial_glia_migration_72hr	radial glia migration	IUF	Fritsche	human 3D neurosphere	human 3D neurosphere	56803-37-3	tert-Butylphenyl diphenyl phosphate	BPDP	IUF_NPC2-5_cytotoxicity_72hr	0	NA	20	0.0274348	NA
IUF_NPC2a_radial_glia_migration_72hr	radial glia migration	IUF	Fritsche	human 3D neurosphere	human 3D neurosphere	1241-94-7	2-Ethylhexyl diphenyl phosphate	EHDP	IUF_NPC2-5_cytotoxicity_72hr	0	NA	20	0.0274348	NA
IUF_NPC2a_radial_glia_migration_72hr	radial glia migration	IUF	Fritsche	human 3D neurosphere	human 3D neurosphere	29761-21-5	Isodecyl diphenyl phosphate	IDDP	IUF_NPC2-5_cytotoxicity_72hr	0	NA	20	0.0274348	NA
IUF_NPC2a_radial_glia_migration_72hr	radial glia migration	IUF	Fritsche	human 3D neurosphere	human 3D neurosphere	68937-41-7	Phenol, isopropylated, phosphate (3:1)	IPP	IUF_NPC2-5_cytotoxicity_72hr	0	NA	20	0.0274348	NA
IUF_NPC2a_radial_glia_migration_72hr	radial glia migration	IUF	Fritsche	human 3D neurosphere	human 3D neurosphere	79-94-7	3,3',5,5'-Tetrabromobisphenol A	TBBPA	IUF_NPC2-5_cytotoxicity_72hr	0.0627142	1.22238	20	0.0274348	1.41227
IUF_NPC2a_radial_glia_migration_72hr	radial glia migration	IUF	Fritsche	human 3D neurosphere	human 3D neurosphere	115-96-8	Tris(2-chloroethyl) phosphate	TCEP	IUF_NPC2-5_cytotoxicity_72hr	0	NA	20	0.0274348	NA
IUF_NPC2a_radial_glia_migration_72hr	radial glia migration	IUF	Fritsche	human 3D neurosphere	human 3D neurosphere	13674-87-8	Tris(1,3-dichloro-2-propyl)phosphate	TDCIPP	IUF_NPC2-5_cytotoxicity_72hr	0	NA	20	0.0274348	NA
IUF_NPC2a_radial_glia_migration_72hr	radial glia migration	IUF	Fritsche	human 3D neurosphere	human 3D neurosphere	1330-78-5	Tricresyl phosphate	TMPP	IUF_NPC2-5_cytotoxicity_72hr	0	NA	20	0.0274348	NA
IUF_NPC2a_radial_glia_migration_72hr	radial glia migration	IUF	Fritsche	human 3D neurosphere	human 3D neurosphere	115-86-6	Triphenyl phosphate	TPHP	IUF_NPC2-5_cytotoxicity_72hr	0	NA	20	0.0274348	NA
IUF_NPC2b_neuronal_migration_120hr	neuron migration	IUF	Fritsche	human 3D neurosphere	human 3D neurosphere	5436-43-1	2,2'4,4'-Tetrabromodiphenyl ether	BDE-47	IUF_NPC2-5_cytotoxicity_120hr	0	NA	20	0.0274348	NA
IUF_NPC2b_neuronal_migration_120hr	neuron migration	IUF	Fritsche	human 3D neurosphere	human 3D neurosphere	56803-37-3	tert-Butylphenyl diphenyl phosphate	BPDP	IUF_NPC2-5_cytotoxicity_120hr	0	NA	20	0.0274348	17.8231
IUF_NPC2b_neuronal_migration_120hr	neuron migration	IUF	Fritsche	human 3D neurosphere	human 3D neurosphere	1241-94-7	2-Ethylhexyl diphenyl phosphate	EHDP	IUF_NPC2-5_cytotoxicity_120hr	0	NA	20	0.0274348	NA
IUF_NPC2b_neuronal_migration_120hr	neuron migration	IUF	Fritsche	human 3D neurosphere	human 3D neurosphere	29761-21-5	Isodecyl diphenyl phosphate	IDDP	IUF_NPC2-5_cytotoxicity_120hr	0	NA	20	0.0274348	NA
IUF_NPC2b_neuronal_migration_120hr	neuron migration	IUF	Fritsche	human 3D neurosphere	human 3D neurosphere	68937-41-7	Phenol, isopropylated, phosphate (3:1)	IPP	IUF_NPC2-5_cytotoxicity_120hr	0	NA	20	0.0274348	NA
IUF_NPC2b_neuronal_migration_120hr	neuron migration	IUF	Fritsche	human 3D neurosphere	human 3D neurosphere	79-94-7	3,3',5,5'-Tetrabromobisphenol A	TBBPA	IUF_NPC2-5_cytotoxicity_120hr	-0.172211	2.76829	20	0.0274348	1.86209
IUF_NPC2b_neuronal_migration_120hr	neuron migration	IUF	Fritsche	human 3D neurosphere	human 3D neurosphere	115-96-8	Tris(2-chloroethyl) phosphate	TCEP	IUF_NPC2-5_cytotoxicity_120hr	0	NA	20	0.0274348	NA
IUF_NPC2b_neuronal_migration_120hr	neuron migration	IUF	Fritsche	human 3D neurosphere	human 3D neurosphere	13674-87-8	Tris(1,3-dichloro-2-propyl)phosphate	TDCIPP	IUF_NPC2-5_cytotoxicity_120hr	0	NA	20	0.0274348	NA
IUF_NPC2b_neuronal_migration_120hr	neuron migration	IUF	Fritsche	human 3D neurosphere	human 3D neurosphere	1330-78-5	Tricresyl phosphate	TMPP	IUF_NPC2-5_cytotoxicity_120hr	0	NA	20	0.0274348	NA
IUF_NPC2b_neuronal_migration_120hr	neuron migration	IUF	Fritsche	human 3D neurosphere	human 3D neurosphere	115-86-6	Triphenyl phosphate	TPHP	IUF_NPC2-5_cytotoxicity_120hr	0	NA	20	0.0274348	NA
IUF_NPC2c_oligodendrocyte_migration_120hr	oligo migration	IUF	Fritsche	human 3D neurosphere	human 3D neurosphere	5436-43-1	2,2'4,4'-Tetrabromodiphenyl ether	BDE-47	IUF_NPC2-5_cytotoxicity_120hr	0.176586	13.3182	20	0.0274348	NA
IUF_NPC2c_oligodendrocyte_migration_120hr	oligo migration	IUF	Fritsche	human 3D neurosphere	human 3D neurosphere	56803-37-3	tert-Butylphenyl diphenyl phosphate	BPDP	IUF_NPC2-5_cytotoxicity_120hr	0	NA	20	0.0274348	17.8231
IUF_NPC2c_oligodendrocyte_migration_120hr	oligo migration	IUF	Fritsche	human 3D neurosphere	human 3D neurosphere	1241-94-7	2-Ethylhexyl diphenyl phosphate	EHDP	IUF_NPC2-5_cytotoxicity_120hr	0	NA	20	0.0274348	NA
IUF_NPC2c_oligodendrocyte_migration_120hr	oligo migration	IUF	Fritsche	human 3D neurosphere	human 3D neurosphere	29761-21-5	Isodecyl diphenyl phosphate	IDDP	IUF_NPC2-5_cytotoxicity_120hr	0	NA	20	0.0274348	NA
IUF_NPC2c_oligodendrocyte_migration_120hr	oligo migration	IUF	Fritsche	human 3D neurosphere	human 3D neurosphere	68937-41-7	Phenol, isopropylated, phosphate (3:1)	IPP	IUF_NPC2-5_cytotoxicity_120hr	0	NA	20	0.0274348	NA
IUF_NPC2c_oligodendrocyte_migration_120hr	oligo migration	IUF	Fritsche	human 3D neurosphere	human 3D neurosphere	79-94-7	3,3',5,5'-Tetrabromobisphenol A	TBBPA	IUF_NPC2-5_cytotoxicity_120hr	-0.148355	2.62033	20	0.0274348	1.86209
IUF_NPC2c_oligodendrocyte_migration_120hr	oligo migration	IUF	Fritsche	human 3D neurosphere	human 3D neurosphere	115-96-8	Tris(2-chloroethyl) phosphate	TCEP	IUF_NPC2-5_cytotoxicity_120hr	0	NA	20	0.0274348	NA
IUF_NPC2c_oligodendrocyte_migration_120hr	oligo migration	IUF	Fritsche	human 3D neurosphere	human 3D neurosphere	13674-87-8	Tris(1,3-dichloro-2-propyl)phosphate	TDCIPP	IUF_NPC2-5_cytotoxicity_120hr	0	NA	20	0.0274348	NA
IUF_NPC2c_oligodendrocyte_migration_120hr	oligo migration	IUF	Fritsche	human 3D neurosphere	human 3D neurosphere	1330-78-5	Tricresyl phosphate	TMPP	IUF_NPC2-5_cytotoxicity_120hr	0	NA	20	0.0274348	NA
IUF_NPC2c_oligodendrocyte_migration_120hr	oligo migration	IUF	Fritsche	human 3D neurosphere	human 3D neurosphere	115-86-6	Triphenyl phosphate	TPHP	IUF_NPC2-5_cytotoxicity_120hr	0	NA	20	0.0274348	NA
IUF_NPC3_neuronal_differentiation_120hr	neuron differentiation	IUF	Fritsche	human 3D neurosphere	human 3D neurosphere	5436-43-1	2,2'4,4'-Tetrabromodiphenyl ether	BDE-47	IUF_NPC2-5_cytotoxicity_120hr	0	NA	20	0.0274348	NA
IUF_NPC3_neuronal_differentiation_120hr	neuron differentiation	IUF	Fritsche	human 3D neurosphere	human 3D neurosphere	56803-37-3	tert-Butylphenyl diphenyl phosphate	BPDP	IUF_NPC2-5_cytotoxicity_120hr	0	NA	20	0.0274348	17.8231
IUF_NPC3_neuronal_differentiation_120hr	neuron differentiation	IUF	Fritsche	human 3D neurosphere	human 3D neurosphere	1241-94-7	2-Ethylhexyl diphenyl phosphate	EHDP	IUF_NPC2-5_cytotoxicity_120hr	0	NA	20	0.0274348	NA
IUF_NPC3_neuronal_differentiation_120hr	neuron differentiation	IUF	Fritsche	human 3D neurosphere	human 3D neurosphere	29761-21-5	Isodecyl diphenyl phosphate	IDDP	IUF_NPC2-5_cytotoxicity_120hr	0	NA	20	0.0274348	NA
IUF_NPC3_neuronal_differentiation_120hr	neuron differentiation	IUF	Fritsche	human 3D neurosphere	human 3D neurosphere	68937-41-7	Phenol, isopropylated, phosphate (3:1)	IPP	IUF_NPC2-5_cytotoxicity_120hr	0	NA	20	0.0274348	NA
IUF_NPC3_neuronal_differentiation_120hr	neuron differentiation	IUF	Fritsche	human 3D neurosphere	human 3D neurosphere	79-94-7	3,3',5,5'-Tetrabromobisphenol A	TBBPA	IUF_NPC2-5_cytotoxicity_120hr	-0.243779	3.26422	20	0.0274348	1.86209
IUF_NPC3_neuronal_differentiation_120hr	neuron differentiation	IUF	Fritsche	human 3D neurosphere	human 3D neurosphere	115-96-8	Tris(2-chloroethyl) phosphate	TCEP	IUF_NPC2-5_cytotoxicity_120hr	0	NA	20	0.0274348	NA
IUF_NPC3_neuronal_differentiation_120hr	neuron differentiation	IUF	Fritsche	human 3D neurosphere	human 3D neurosphere	13674-87-8	Tris(1,3-dichloro-2-propyl)phosphate	TDCIPP	IUF_NPC2-5_cytotoxicity_120hr	0	NA	20	0.0274348	NA
IUF_NPC3_neuronal_differentiation_120hr	neuron differentiation	IUF	Fritsche	human 3D neurosphere	human 3D neurosphere	1330-78-5	Tricresyl phosphate	TMPP	IUF_NPC2-5_cytotoxicity_120hr	0	NA	20	0.0274348	NA
IUF_NPC3_neuronal_differentiation_120hr	neuron differentiation	IUF	Fritsche	human 3D neurosphere	human 3D neurosphere	115-86-6	Triphenyl phosphate	TPHP	IUF_NPC2-5_cytotoxicity_120hr	0	NA	20	0.0274348	NA
IUF_NPC4_neurite_area_120hr	neurite outgrowth	IUF	Fritsche	human 3D neurosphere	human 3D neurosphere	5436-43-1	2,2'4,4'-Tetrabromodiphenyl ether	BDE-47	IUF_NPC2-5_cytotoxicity_120hr	0	NA	20	0.0274348	NA
IUF_NPC4_neurite_area_120hr	neurite outgrowth	IUF	Fritsche	human 3D neurosphere	human 3D neurosphere	56803-37-3	tert-Butylphenyl diphenyl phosphate	BPDP	IUF_NPC2-5_cytotoxicity_120hr	0	NA	20	0.0274348	17.8231
IUF_NPC4_neurite_area_120hr	neurite outgrowth	IUF	Fritsche	human 3D neurosphere	human 3D neurosphere	1241-94-7	2-Ethylhexyl diphenyl phosphate	EHDP	IUF_NPC2-5_cytotoxicity_120hr	0.0034191	19.8432	20	0.0274348	NA
IUF_NPC4_neurite_area_120hr	neurite outgrowth	IUF	Fritsche	human 3D neurosphere	human 3D neurosphere	29761-21-5	Isodecyl diphenyl phosphate	IDDP	IUF_NPC2-5_cytotoxicity_120hr	0	NA	20	0.0274348	NA
IUF_NPC4_neurite_area_120hr	neurite outgrowth	IUF	Fritsche	human 3D neurosphere	human 3D neurosphere	68937-41-7	Phenol, isopropylated, phosphate (3:1)	IPP	IUF_NPC2-5_cytotoxicity_120hr	0	NA	20	0.0274348	NA
IUF_NPC4_neurite_area_120hr	neurite outgrowth	IUF	Fritsche	human 3D neurosphere	human 3D neurosphere	79-94-7	3,3',5,5'-Tetrabromobisphenol A	TBBPA	IUF_NPC2-5_cytotoxicity_120hr	-0.196067	2.92461	20	0.0274348	1.86209
IUF_NPC4_neurite_area_120hr	neurite outgrowth	IUF	Fritsche	human 3D neurosphere	human 3D neurosphere	115-96-8	Tris(2-chloroethyl) phosphate	TCEP	IUF_NPC2-5_cytotoxicity_120hr	0	NA	20	0.0274348	NA
IUF_NPC4_neurite_area_120hr	neurite outgrowth	IUF	Fritsche	human 3D neurosphere	human 3D neurosphere	13674-87-8	Tris(1,3-dichloro-2-propyl)phosphate	TDCIPP	IUF_NPC2-5_cytotoxicity_120hr	0	NA	20	0.0274348	NA
IUF_NPC4_neurite_area_120hr	neurite outgrowth	IUF	Fritsche	human 3D neurosphere	human 3D neurosphere	1330-78-5	Tricresyl phosphate	TMPP	IUF_NPC2-5_cytotoxicity_120hr	0	NA	20	0.0274348	NA
IUF_NPC4_neurite_area_120hr	neurite outgrowth	IUF	Fritsche	human 3D neurosphere	human 3D neurosphere	115-86-6	Triphenyl phosphate	TPHP	IUF_NPC2-5_cytotoxicity_120hr	0	NA	20	0.0274348	NA
IUF_NPC4_neurite_length_120hr	neurite outgrowth	IUF	Fritsche	human 3D neurosphere	human 3D neurosphere	5436-43-1	2,2'4,4'-Tetrabromodiphenyl ether	BDE-47	IUF_NPC2-5_cytotoxicity_120hr	0	NA	20	0.0274348	NA
IUF_NPC4_neurite_length_120hr	neurite outgrowth	IUF	Fritsche	human 3D neurosphere	human 3D neurosphere	56803-37-3	tert-Butylphenyl diphenyl phosphate	BPDP	IUF_NPC2-5_cytotoxicity_120hr	0	NA	20	0.0274348	17.8231
IUF_NPC4_neurite_length_120hr	neurite outgrowth	IUF	Fritsche	human 3D neurosphere	human 3D neurosphere	1241-94-7	2-Ethylhexyl diphenyl phosphate	EHDP	IUF_NPC2-5_cytotoxicity_120hr	0	NA	20	0.0274348	NA
IUF_NPC4_neurite_length_120hr	neurite outgrowth	IUF	Fritsche	human 3D neurosphere	human 3D neurosphere	29761-21-5	Isodecyl diphenyl phosphate	IDDP	IUF_NPC2-5_cytotoxicity_120hr	0.110199	15.5178	20	0.0274348	NA
IUF_NPC4_neurite_length_120hr	neurite outgrowth	IUF	Fritsche	human 3D neurosphere	human 3D neurosphere	68937-41-7	Phenol, isopropylated, phosphate (3:1)	IPP	IUF_NPC2-5_cytotoxicity_120hr	0	NA	20	0.0274348	NA
IUF_NPC4_neurite_length_120hr	neurite outgrowth	IUF	Fritsche	human 3D neurosphere	human 3D neurosphere	79-94-7	3,3',5,5'-Tetrabromobisphenol A	TBBPA	IUF_NPC2-5_cytotoxicity_120hr	-0.196067	2.92461	20	0.0274348	1.86209
IUF_NPC4_neurite_length_120hr	neurite outgrowth	IUF	Fritsche	human 3D neurosphere	human 3D neurosphere	115-96-8	Tris(2-chloroethyl) phosphate	TCEP	IUF_NPC2-5_cytotoxicity_120hr	0	NA	20	0.0274348	NA
IUF_NPC4_neurite_length_120hr	neurite outgrowth	IUF	Fritsche	human 3D neurosphere	human 3D neurosphere	13674-87-8	Tris(1,3-dichloro-2-propyl)phosphate	TDCIPP	IUF_NPC2-5_cytotoxicity_120hr	0	NA	20	0.0274348	NA
IUF_NPC4_neurite_length_120hr	neurite outgrowth	IUF	Fritsche	human 3D neurosphere	human 3D neurosphere	1330-78-5	Tricresyl phosphate	TMPP	IUF_NPC2-5_cytotoxicity_120hr	0	NA	20	0.0274348	NA
IUF_NPC4_neurite_length_120hr	neurite outgrowth	IUF	Fritsche	human 3D neurosphere	human 3D neurosphere	115-86-6	Triphenyl phosphate	TPHP	IUF_NPC2-5_cytotoxicity_120hr	0	NA	20	0.0274348	NA
IUF_NPC5_oligodendrocyte_differentiation_120hr	oligo differentiation	IUF	Fritsche	human 3D neurosphere	human 3D neurosphere	5436-43-1	2,2'4,4'-Tetrabromodiphenyl ether	BDE-47	IUF_NPC2-5_cytotoxicity_120hr	0.232183	11.7178	20	0.0274348	NA
IUF_NPC5_oligodendrocyte_differentiation_120hr	oligo differentiation	IUF	Fritsche	human 3D neurosphere	human 3D neurosphere	56803-37-3	tert-Butylphenyl diphenyl phosphate	BPDP	IUF_NPC2-5_cytotoxicity_120hr	0.649231	3.99717	20	0.0274348	17.8231
IUF_NPC5_oligodendrocyte_differentiation_120hr	oligo differentiation	IUF	Fritsche	human 3D neurosphere	human 3D neurosphere	1241-94-7	2-Ethylhexyl diphenyl phosphate	EHDP	IUF_NPC2-5_cytotoxicity_120hr	0.120187	15.165	20	0.0274348	NA
IUF_NPC5_oligodendrocyte_differentiation_120hr	oligo differentiation	IUF	Fritsche	human 3D neurosphere	human 3D neurosphere	29761-21-5	Isodecyl diphenyl phosphate	IDDP	IUF_NPC2-5_cytotoxicity_120hr	0.555221	5.56941	20	0.0274348	NA
IUF_NPC5_oligodendrocyte_differentiation_120hr	oligo differentiation	IUF	Fritsche	human 3D neurosphere	human 3D neurosphere	68937-41-7	Phenol, isopropylated, phosphate (3:1)	IPP	IUF_NPC2-5_cytotoxicity_120hr	0.537464	5.80185	20	0.0274348	NA
IUF_NPC5_oligodendrocyte_differentiation_120hr	oligo differentiation	IUF	Fritsche	human 3D neurosphere	human 3D neurosphere	79-94-7	3,3',5,5'-Tetrabromobisphenol A	TBBPA	IUF_NPC2-5_cytotoxicity_120hr	0.443592	0.670516	20	0.0274348	1.86209
IUF_NPC5_oligodendrocyte_differentiation_120hr	oligo differentiation	IUF	Fritsche	human 3D neurosphere	human 3D neurosphere	115-96-8	Tris(2-chloroethyl) phosphate	TCEP	IUF_NPC2-5_cytotoxicity_120hr	0	NA	20	0.0274348	NA
IUF_NPC5_oligodendrocyte_differentiation_120hr	oligo differentiation	IUF	Fritsche	human 3D neurosphere	human 3D neurosphere	13674-87-8	Tris(1,3-dichloro-2-propyl)phosphate	TDCIPP	IUF_NPC2-5_cytotoxicity_120hr	0.578679	5.27657	20	0.0274348	NA
IUF_NPC5_oligodendrocyte_differentiation_120hr	oligo differentiation	IUF	Fritsche	human 3D neurosphere	human 3D neurosphere	1330-78-5	Tricresyl phosphate	TMPP	IUF_NPC2-5_cytotoxicity_120hr	0	NA	20	0.0274348	NA
IUF_NPC5_oligodendrocyte_differentiation_120hr	oligo differentiation	IUF	Fritsche	human 3D neurosphere	human 3D neurosphere	115-86-6	Triphenyl phosphate	TPHP	IUF_NPC2-5_cytotoxicity_120hr	0	NA	20	0.0274348	NA
LD movement pattern (cosine) 1dpf	behavior	OregonStateU	Tanguay	zebrafish embryo	zebrafish	5436-43-1	2,2'4,4'-Tetrabromodiphenyl ether	BDE-47	percent affected 1dpf	0	NA	67.6083	1	NA
LD movement pattern (cosine) 1dpf	behavior	OregonStateU	Tanguay	zebrafish embryo	zebrafish	56803-37-3	tert-Butylphenyl diphenyl phosphate	BPDP	percent affected 1dpf	0.424731	22.6204	67.6083	1	60.1493
LD movement pattern (cosine) 1dpf	behavior	OregonStateU	Tanguay	zebrafish embryo	zebrafish	1241-94-7	2-Ethylhexyl diphenyl phosphate	EHDP	percent affected 1dpf	0.401614	26.8155	67.6083	1	NA
LD movement pattern (cosine) 1dpf	behavior	OregonStateU	Tanguay	zebrafish embryo	zebrafish	29761-21-5	Isodecyl diphenyl phosphate	IDDP	percent affected 1dpf	0.116607	51.6883	67.6083	1	NA
LD movement pattern (cosine) 1dpf	behavior	OregonStateU	Tanguay	zebrafish embryo	zebrafish	68937-41-7	Phenol, isopropylated, phosphate (3:1)	IPP	percent affected 1dpf	0.438138	8.00501	67.6083	1	21.9533
LD movement pattern (cosine) 1dpf	behavior	OregonStateU	Tanguay	zebrafish embryo	zebrafish	79-94-7	3,3',5,5'-Tetrabromobisphenol A	TBBPA	percent affected 1dpf	0.563761	6.74193	67.6083	1	24.6914
LD movement pattern (cosine) 1dpf	behavior	OregonStateU	Tanguay	zebrafish embryo	zebrafish	115-96-8	Tris(2-chloroethyl) phosphate	TCEP	percent affected 1dpf	0	NA	67.6083	1	NA
LD movement pattern (cosine) 1dpf	behavior	OregonStateU	Tanguay	zebrafish embryo	zebrafish	1330-78-5	Tricresyl phosphate	TMPP	percent affected 1dpf	0.720728	11.442	67.6083	1	60.1493
LD movement pattern (cosine) 1dpf	behavior	OregonStateU	Tanguay	zebrafish embryo	zebrafish	115-86-6	Triphenyl phosphate	TPHP	percent affected 1dpf	0.574375	7.83268	67.6083	1	29.3958
LD movement pattern (cosine) 4dpf	behavior	UCDavis	Lein	zebrafish embryo	zebrafish	5436-43-1	2,2'4,4'-Tetrabromodiphenyl ether	BDE-47	percent affected 4dpf	0	NA	30.1995	0.301995	21.677
LD movement pattern (cosine) 4dpf	behavior	UCDavis	Lein	zebrafish embryo	zebrafish	56803-37-3	tert-Butylphenyl diphenyl phosphate	BPDP	percent affected 4dpf	0	NA	10	0.301995	14.7231
LD movement pattern (cosine) 4dpf	behavior	UCDavis	Lein	zebrafish embryo	zebrafish	1241-94-7	2-Ethylhexyl diphenyl phosphate	EHDP	percent affected 4dpf	0	NA	10	0.301995	14.7231
LD movement pattern (cosine) 4dpf	behavior	UCDavis	Lein	zebrafish embryo	zebrafish	29761-21-5	Isodecyl diphenyl phosphate	IDDP	percent affected 4dpf	0	NA	30.1995	0.301995	NA
LD movement pattern (cosine) 4dpf	behavior	UCDavis	Lein	zebrafish embryo	zebrafish	68937-41-7	Phenol, isopropylated, phosphate (3:1)	IPP	percent affected 4dpf	-0.00968442	4.98522	10	0.301995	4.87528
LD movement pattern (cosine) 4dpf	behavior	UCDavis	Lein	zebrafish embryo	zebrafish	79-94-7	3,3',5,5'-Tetrabromobisphenol A	TBBPA	percent affected 4dpf	0	NA	3.01995	0.0301995	1.58165
LD movement pattern (cosine) 4dpf	behavior	UCDavis	Lein	zebrafish embryo	zebrafish	115-96-8	Tris(2-chloroethyl) phosphate	TCEP	percent affected 4dpf	0	NA	30.1995	0.301995	NA
LD movement pattern (cosine) 4dpf	behavior	UCDavis	Lein	zebrafish embryo	zebrafish	1330-78-5	Tricresyl phosphate	TMPP	percent affected 4dpf	0	NA	10	0.301995	7.87046
LD movement pattern (cosine) 4dpf	behavior	UCDavis	Lein	zebrafish embryo	zebrafish	115-86-6	Triphenyl phosphate	TPHP	percent affected 4dpf	0.11753	5.82734	10	0.301995	7.63836
LD movement pattern (cosine) 5dpf	behavior	Biobide	Biobide	zebrafish embryo	zebrafish	5436-43-1	2,2'4,4'-Tetrabromodiphenyl ether	BDE-47	percent affected 4dpf	0	NA	19.9526	1	38.2935
LD movement pattern (cosine) 5dpf	behavior	Biobide	Biobide	zebrafish embryo	zebrafish	56803-37-3	tert-Butylphenyl diphenyl phosphate	BPDP	percent affected 4dpf	-0.265384	7.0248	7.94328	0.501187	3.81285
LD movement pattern (cosine) 5dpf	behavior	Biobide	Biobide	zebrafish embryo	zebrafish	1241-94-7	2-Ethylhexyl diphenyl phosphate	EHDP	percent affected 4dpf	-0.0429346	7.9056	10	1	7.16143
LD movement pattern (cosine) 5dpf	behavior	Biobide	Biobide	zebrafish embryo	zebrafish	29761-21-5	Isodecyl diphenyl phosphate	IDDP	percent affected 4dpf	0	NA	50.1187	2.51189	38.2935
LD movement pattern (cosine) 5dpf	behavior	Biobide	Biobide	zebrafish embryo	zebrafish	68937-41-7	Phenol, isopropylated, phosphate (3:1)	IPP	percent affected 4dpf	0	NA	0.501187	0.00251189	0.354813
LD movement pattern (cosine) 5dpf	behavior	Biobide	Biobide	zebrafish embryo	zebrafish	79-94-7	3,3',5,5'-Tetrabromobisphenol A	TBBPA	percent affected 4dpf	0	NA	1.51356	0.151356	1.10917
LD movement pattern (cosine) 5dpf	behavior	Biobide	Biobide	zebrafish embryo	zebrafish	115-96-8	Tris(2-chloroethyl) phosphate	TCEP	percent affected 4dpf	0	NA	100	10	NA
LD movement pattern (cosine) 5dpf	behavior	Biobide	Biobide	zebrafish embryo	zebrafish	1330-78-5	Tricresyl phosphate	TMPP	percent affected 4dpf	0	NA	10	0.501187	5.95662
LD movement pattern (cosine) 5dpf	behavior	Biobide	Biobide	zebrafish embryo	zebrafish	115-86-6	Triphenyl phosphate	TPHP	percent affected 4dpf	0	NA	1.99526	0.1	1.23027
LD movement pattern (cosine) 5dpf	behavior	OregonStateU	Tanguay	zebrafish embryo	zebrafish	5436-43-1	2,2'4,4'-Tetrabromodiphenyl ether	BDE-47	percent affected 5dpf	0	NA	67.6083	1	33.0715
LD movement pattern (cosine) 5dpf	behavior	OregonStateU	Tanguay	zebrafish embryo	zebrafish	56803-37-3	tert-Butylphenyl diphenyl phosphate	BPDP	percent affected 5dpf	-0.378479	17.5582	67.6083	1	7.34514
LD movement pattern (cosine) 5dpf	behavior	OregonStateU	Tanguay	zebrafish embryo	zebrafish	1241-94-7	2-Ethylhexyl diphenyl phosphate	EHDP	percent affected 5dpf	0	NA	67.6083	1	16.9434
LD movement pattern (cosine) 5dpf	behavior	OregonStateU	Tanguay	zebrafish embryo	zebrafish	29761-21-5	Isodecyl diphenyl phosphate	IDDP	percent affected 5dpf	0	NA	67.6083	1	NA
LD movement pattern (cosine) 5dpf	behavior	OregonStateU	Tanguay	zebrafish embryo	zebrafish	68937-41-7	Phenol, isopropylated, phosphate (3:1)	IPP	percent affected 5dpf	0	NA	8.91251	1	3.3293
LD movement pattern (cosine) 5dpf	behavior	OregonStateU	Tanguay	zebrafish embryo	zebrafish	115-96-8	Tris(2-chloroethyl) phosphate	TCEP	percent affected 5dpf	0	NA	67.6083	1	NA
LD movement pattern (cosine) 5dpf	behavior	OregonStateU	Tanguay	zebrafish embryo	zebrafish	1330-78-5	Tricresyl phosphate	TMPP	percent affected 5dpf	0	NA	67.6083	1	6.92769
LD movement pattern (cosine) 5dpf	behavior	OregonStateU	Tanguay	zebrafish embryo	zebrafish	115-86-6	Triphenyl phosphate	TPHP	percent affected 5dpf	-0.332551	7.66568	67.6083	1	3.56451
LD movement pattern (cosine) 5dpf	behavior	UCDavis	Lein	zebrafish embryo	zebrafish	5436-43-1	2,2'4,4'-Tetrabromodiphenyl ether	BDE-47	percent affected 5dpf	-0.108873	27.8531	30.1995	0.301995	21.677
LD movement pattern (cosine) 5dpf	behavior	UCDavis	Lein	zebrafish embryo	zebrafish	56803-37-3	tert-Butylphenyl diphenyl phosphate	BPDP	percent affected 5dpf	0	NA	10	0.301995	14.7231
LD movement pattern (cosine) 5dpf	behavior	UCDavis	Lein	zebrafish embryo	zebrafish	1241-94-7	2-Ethylhexyl diphenyl phosphate	EHDP	percent affected 5dpf	0	NA	10	0.301995	14.7231
LD movement pattern (cosine) 5dpf	behavior	UCDavis	Lein	zebrafish embryo	zebrafish	29761-21-5	Isodecyl diphenyl phosphate	IDDP	percent affected 5dpf	0	NA	30.1995	0.301995	NA
LD movement pattern (cosine) 5dpf	behavior	UCDavis	Lein	zebrafish embryo	zebrafish	68937-41-7	Phenol, isopropylated, phosphate (3:1)	IPP	percent affected 5dpf	-0.2502	8.67362	10	0.301995	4.87528
LD movement pattern (cosine) 5dpf	behavior	UCDavis	Lein	zebrafish embryo	zebrafish	79-94-7	3,3',5,5'-Tetrabromobisphenol A	TBBPA	percent affected 5dpf	0	NA	3.01995	0.0301995	1.58165
LD movement pattern (cosine) 5dpf	behavior	UCDavis	Lein	zebrafish embryo	zebrafish	115-96-8	Tris(2-chloroethyl) phosphate	TCEP	percent affected 5dpf	0	NA	30.1995	0.301995	NA
LD movement pattern (cosine) 5dpf	behavior	UCDavis	Lein	zebrafish embryo	zebrafish	1330-78-5	Tricresyl phosphate	TMPP	percent affected 5dpf	0	NA	10	0.301995	7.87046
LD movement pattern (cosine) 5dpf	behavior	UCDavis	Lein	zebrafish embryo	zebrafish	115-86-6	Triphenyl phosphate	TPHP	percent affected 5dpf	-0.0180771	7.48532	10	0.301995	7.18015
LD movement pattern (pearson) 1dpf	behavior	OregonStateU	Tanguay	zebrafish embryo	zebrafish	5436-43-1	2,2'4,4'-Tetrabromodiphenyl ether	BDE-47	percent affected 1dpf	0	NA	67.6083	1	NA
LD movement pattern (pearson) 1dpf	behavior	OregonStateU	Tanguay	zebrafish embryo	zebrafish	56803-37-3	tert-Butylphenyl diphenyl phosphate	BPDP	percent affected 1dpf	0.5344	17.5724	67.6083	1	60.1493
LD movement pattern (pearson) 1dpf	behavior	OregonStateU	Tanguay	zebrafish embryo	zebrafish	1241-94-7	2-Ethylhexyl diphenyl phosphate	EHDP	percent affected 1dpf	0.4485	24.0713	67.6083	1	NA
LD movement pattern (pearson) 1dpf	behavior	OregonStateU	Tanguay	zebrafish embryo	zebrafish	29761-21-5	Isodecyl diphenyl phosphate	IDDP	percent affected 1dpf	0.161637	46.5975	67.6083	1	NA
LD movement pattern (pearson) 1dpf	behavior	OregonStateU	Tanguay	zebrafish embryo	zebrafish	68937-41-7	Phenol, isopropylated, phosphate (3:1)	IPP	percent affected 1dpf	0.535751	6.39365	67.6083	1	21.9533
LD movement pattern (pearson) 1dpf	behavior	OregonStateU	Tanguay	zebrafish embryo	zebrafish	79-94-7	3,3',5,5'-Tetrabromobisphenol A	TBBPA	percent affected 1dpf	0.594936	6.27494	67.6083	1	24.6914
LD movement pattern (pearson) 1dpf	behavior	OregonStateU	Tanguay	zebrafish embryo	zebrafish	115-96-8	Tris(2-chloroethyl) phosphate	TCEP	percent affected 1dpf	0	NA	67.6083	1	NA
LD movement pattern (pearson) 1dpf	behavior	OregonStateU	Tanguay	zebrafish embryo	zebrafish	1330-78-5	Tricresyl phosphate	TMPP	percent affected 1dpf	0.866055	8.18795	67.6083	1	60.1493
LD movement pattern (pearson) 1dpf	behavior	OregonStateU	Tanguay	zebrafish embryo	zebrafish	115-86-6	Triphenyl phosphate	TPHP	percent affected 1dpf	0.683286	6.09537	67.6083	1	29.3958
LD movement pattern (pearson) 4dpf	behavior	UCDavis	Lein	zebrafish embryo	zebrafish	5436-43-1	2,2'4,4'-Tetrabromodiphenyl ether	BDE-47	percent affected 4dpf	0	NA	30.1995	0.301995	21.677
LD movement pattern (pearson) 4dpf	behavior	UCDavis	Lein	zebrafish embryo	zebrafish	56803-37-3	tert-Butylphenyl diphenyl phosphate	BPDP	percent affected 4dpf	0	NA	10	0.301995	14.7231
LD movement pattern (pearson) 4dpf	behavior	UCDavis	Lein	zebrafish embryo	zebrafish	1241-94-7	2-Ethylhexyl diphenyl phosphate	EHDP	percent affected 4dpf	0	NA	10	0.301995	14.7231
LD movement pattern (pearson) 4dpf	behavior	UCDavis	Lein	zebrafish embryo	zebrafish	29761-21-5	Isodecyl diphenyl phosphate	IDDP	percent affected 4dpf	0	NA	30.1995	0.301995	NA
LD movement pattern (pearson) 4dpf	behavior	UCDavis	Lein	zebrafish embryo	zebrafish	68937-41-7	Phenol, isopropylated, phosphate (3:1)	IPP	percent affected 4dpf	0.00494391	4.8201	10	0.301995	4.87528
LD movement pattern (pearson) 4dpf	behavior	UCDavis	Lein	zebrafish embryo	zebrafish	79-94-7	3,3',5,5'-Tetrabromobisphenol A	TBBPA	percent affected 4dpf	0	NA	3.01995	0.0301995	1.58165
LD movement pattern (pearson) 4dpf	behavior	UCDavis	Lein	zebrafish embryo	zebrafish	115-96-8	Tris(2-chloroethyl) phosphate	TCEP	percent affected 4dpf	0	NA	30.1995	0.301995	NA
LD movement pattern (pearson) 4dpf	behavior	UCDavis	Lein	zebrafish embryo	zebrafish	1330-78-5	Tricresyl phosphate	TMPP	percent affected 4dpf	0	NA	10	0.301995	7.87046
LD movement pattern (pearson) 4dpf	behavior	UCDavis	Lein	zebrafish embryo	zebrafish	115-86-6	Triphenyl phosphate	TPHP	percent affected 4dpf	0.144317	5.47877	10	0.301995	7.63836
LD movement pattern (pearson) 5dpf	behavior	Biobide	Biobide	zebrafish embryo	zebrafish	5436-43-1	2,2'4,4'-Tetrabromodiphenyl ether	BDE-47	percent affected 4dpf	0.792866	6.16963	19.9526	1	38.2935
LD movement pattern (pearson) 5dpf	behavior	Biobide	Biobide	zebrafish embryo	zebrafish	56803-37-3	tert-Butylphenyl diphenyl phosphate	BPDP	percent affected 4dpf	-0.10887	4.89914	7.94328	0.501187	3.81285
LD movement pattern (pearson) 5dpf	behavior	Biobide	Biobide	zebrafish embryo	zebrafish	1241-94-7	2-Ethylhexyl diphenyl phosphate	EHDP	percent affected 4dpf	0.274769	3.80392	10	1	7.16143
LD movement pattern (pearson) 5dpf	behavior	Biobide	Biobide	zebrafish embryo	zebrafish	29761-21-5	Isodecyl diphenyl phosphate	IDDP	percent affected 4dpf	-0.0277446	40.8197	50.1187	2.51189	38.2935
LD movement pattern (pearson) 5dpf	behavior	Biobide	Biobide	zebrafish embryo	zebrafish	68937-41-7	Phenol, isopropylated, phosphate (3:1)	IPP	percent affected 4dpf	0	NA	0.501187	0.00251189	0.354813
LD movement pattern (pearson) 5dpf	behavior	Biobide	Biobide	zebrafish embryo	zebrafish	79-94-7	3,3',5,5'-Tetrabromobisphenol A	TBBPA	percent affected 4dpf	0	NA	1.51356	0.151356	1.10917
LD movement pattern (pearson) 5dpf	behavior	Biobide	Biobide	zebrafish embryo	zebrafish	115-96-8	Tris(2-chloroethyl) phosphate	TCEP	percent affected 4dpf	0	NA	100	10	NA
LD movement pattern (pearson) 5dpf	behavior	Biobide	Biobide	zebrafish embryo	zebrafish	1330-78-5	Tricresyl phosphate	TMPP	percent affected 4dpf	-0.101982	7.53324	10	0.501187	5.95662
LD movement pattern (pearson) 5dpf	behavior	Biobide	Biobide	zebrafish embryo	zebrafish	115-86-6	Triphenyl phosphate	TPHP	percent affected 4dpf	-0.0332785	1.32825	1.99526	0.1	1.23027
LD movement pattern (pearson) 5dpf	behavior	OregonStateU	Tanguay	zebrafish embryo	zebrafish	5436-43-1	2,2'4,4'-Tetrabromodiphenyl ether	BDE-47	percent affected 5dpf	-0.140034	45.655	67.6083	1	33.0715
LD movement pattern (pearson) 5dpf	behavior	OregonStateU	Tanguay	zebrafish embryo	zebrafish	56803-37-3	tert-Butylphenyl diphenyl phosphate	BPDP	percent affected 5dpf	-0.269856	13.6728	67.6083	1	7.34514
LD movement pattern (pearson) 5dpf	behavior	OregonStateU	Tanguay	zebrafish embryo	zebrafish	1241-94-7	2-Ethylhexyl diphenyl phosphate	EHDP	percent affected 5dpf	0	NA	67.6083	1	16.9434
LD movement pattern (pearson) 5dpf	behavior	OregonStateU	Tanguay	zebrafish embryo	zebrafish	29761-21-5	Isodecyl diphenyl phosphate	IDDP	percent affected 5dpf	0.0890866	55.0698	67.6083	1	NA
LD movement pattern (pearson) 5dpf	behavior	OregonStateU	Tanguay	zebrafish embryo	zebrafish	68937-41-7	Phenol, isopropylated, phosphate (3:1)	IPP	percent affected 5dpf	0	NA	8.91251	1	3.3293
LD movement pattern (pearson) 5dpf	behavior	OregonStateU	Tanguay	zebrafish embryo	zebrafish	115-96-8	Tris(2-chloroethyl) phosphate	TCEP	percent affected 5dpf	0	NA	67.6083	1	NA
LD movement pattern (pearson) 5dpf	behavior	OregonStateU	Tanguay	zebrafish embryo	zebrafish	1330-78-5	Tricresyl phosphate	TMPP	percent affected 5dpf	-0.6836	33.434	67.6083	1	6.92769
LD movement pattern (pearson) 5dpf	behavior	OregonStateU	Tanguay	zebrafish embryo	zebrafish	115-86-6	Triphenyl phosphate	TPHP	percent affected 5dpf	-0.0210963	3.74194	67.6083	1	3.56451
LD movement pattern (pearson) 5dpf	behavior	UCDavis	Lein	zebrafish embryo	zebrafish	5436-43-1	2,2'4,4'-Tetrabromodiphenyl ether	BDE-47	percent affected 5dpf	0.557028	6.01136	30.1995	0.301995	21.677
LD movement pattern (pearson) 5dpf	behavior	UCDavis	Lein	zebrafish embryo	zebrafish	56803-37-3	tert-Butylphenyl diphenyl phosphate	BPDP	percent affected 5dpf	0	NA	10	0.301995	14.7231
LD movement pattern (pearson) 5dpf	behavior	UCDavis	Lein	zebrafish embryo	zebrafish	1241-94-7	2-Ethylhexyl diphenyl phosphate	EHDP	percent affected 5dpf	0	NA	10	0.301995	14.7231
LD movement pattern (pearson) 5dpf	behavior	UCDavis	Lein	zebrafish embryo	zebrafish	29761-21-5	Isodecyl diphenyl phosphate	IDDP	percent affected 5dpf	0	NA	30.1995	0.301995	NA
LD movement pattern (pearson) 5dpf	behavior	UCDavis	Lein	zebrafish embryo	zebrafish	68937-41-7	Phenol, isopropylated, phosphate (3:1)	IPP	percent affected 5dpf	-0.0350418	5.28496	10	0.301995	4.87528
LD movement pattern (pearson) 5dpf	behavior	UCDavis	Lein	zebrafish embryo	zebrafish	79-94-7	3,3',5,5'-Tetrabromobisphenol A	TBBPA	percent affected 5dpf	0	NA	3.01995	0.0301995	1.58165
LD movement pattern (pearson) 5dpf	behavior	UCDavis	Lein	zebrafish embryo	zebrafish	115-96-8	Tris(2-chloroethyl) phosphate	TCEP	percent affected 5dpf	0	NA	30.1995	0.301995	NA
LD movement pattern (pearson) 5dpf	behavior	UCDavis	Lein	zebrafish embryo	zebrafish	1330-78-5	Tricresyl phosphate	TMPP	percent affected 5dpf	0	NA	10	0.301995	7.87046
LD movement pattern (pearson) 5dpf	behavior	UCDavis	Lein	zebrafish embryo	zebrafish	115-86-6	Triphenyl phosphate	TPHP	percent affected 5dpf	0.0566108	6.30264	10	0.301995	7.18015
LD movement pattern (spearman) 1dpf	behavior	OregonStateU	Tanguay	zebrafish embryo	zebrafish	5436-43-1	2,2'4,4'-Tetrabromodiphenyl ether	BDE-47	percent affected 1dpf	0	NA	67.6083	1	NA
LD movement pattern (spearman) 1dpf	behavior	OregonStateU	Tanguay	zebrafish embryo	zebrafish	56803-37-3	tert-Butylphenyl diphenyl phosphate	BPDP	percent affected 1dpf	0.65984	13.1641	67.6083	1	60.1493
LD movement pattern (spearman) 1dpf	behavior	OregonStateU	Tanguay	zebrafish embryo	zebrafish	1241-94-7	2-Ethylhexyl diphenyl phosphate	EHDP	percent affected 1dpf	0.4755	22.6204	67.6083	1	NA
LD movement pattern (spearman) 1dpf	behavior	OregonStateU	Tanguay	zebrafish embryo	zebrafish	29761-21-5	Isodecyl diphenyl phosphate	IDDP	percent affected 1dpf	0.171394	45.5623	67.6083	1	NA
LD movement pattern (spearman) 1dpf	behavior	OregonStateU	Tanguay	zebrafish embryo	zebrafish	68937-41-7	Phenol, isopropylated, phosphate (3:1)	IPP	percent affected 1dpf	0.5865	5.68853	67.6083	1	21.9533
LD movement pattern (spearman) 1dpf	behavior	OregonStateU	Tanguay	zebrafish embryo	zebrafish	79-94-7	3,3',5,5'-Tetrabromobisphenol A	TBBPA	percent affected 1dpf	0.618987	5.93688	67.6083	1	24.6914
LD movement pattern (spearman) 1dpf	behavior	OregonStateU	Tanguay	zebrafish embryo	zebrafish	115-96-8	Tris(2-chloroethyl) phosphate	TCEP	percent affected 1dpf	0	NA	67.6083	1	NA
LD movement pattern (spearman) 1dpf	behavior	OregonStateU	Tanguay	zebrafish embryo	zebrafish	1330-78-5	Tricresyl phosphate	TMPP	percent affected 1dpf	0.720731	11.4419	67.6083	1	60.1493
LD movement pattern (spearman) 1dpf	behavior	OregonStateU	Tanguay	zebrafish embryo	zebrafish	115-86-6	Triphenyl phosphate	TPHP	percent affected 1dpf	0.713286	5.68853	67.6083	1	29.3958
LD movement pattern (spearman) 4dpf	behavior	UCDavis	Lein	zebrafish embryo	zebrafish	5436-43-1	2,2'4,4'-Tetrabromodiphenyl ether	BDE-47	percent affected 4dpf	0	NA	30.1995	0.301995	21.677
LD movement pattern (spearman) 4dpf	behavior	UCDavis	Lein	zebrafish embryo	zebrafish	56803-37-3	tert-Butylphenyl diphenyl phosphate	BPDP	percent affected 4dpf	0	NA	10	0.301995	14.7231
LD movement pattern (spearman) 4dpf	behavior	UCDavis	Lein	zebrafish embryo	zebrafish	1241-94-7	2-Ethylhexyl diphenyl phosphate	EHDP	percent affected 4dpf	0	NA	10	0.301995	14.7231
LD movement pattern (spearman) 4dpf	behavior	UCDavis	Lein	zebrafish embryo	zebrafish	29761-21-5	Isodecyl diphenyl phosphate	IDDP	percent affected 4dpf	0	NA	30.1995	0.301995	NA
LD movement pattern (spearman) 4dpf	behavior	UCDavis	Lein	zebrafish embryo	zebrafish	68937-41-7	Phenol, isopropylated, phosphate (3:1)	IPP	percent affected 4dpf	0.0404628	4.44158	10	0.301995	4.87528
LD movement pattern (spearman) 4dpf	behavior	UCDavis	Lein	zebrafish embryo	zebrafish	79-94-7	3,3',5,5'-Tetrabromobisphenol A	TBBPA	percent affected 4dpf	0	NA	3.01995	0.0301995	1.58165
LD movement pattern (spearman) 4dpf	behavior	UCDavis	Lein	zebrafish embryo	zebrafish	115-96-8	Tris(2-chloroethyl) phosphate	TCEP	percent affected 4dpf	0	NA	30.1995	0.301995	NA
LD movement pattern (spearman) 4dpf	behavior	UCDavis	Lein	zebrafish embryo	zebrafish	1330-78-5	Tricresyl phosphate	TMPP	percent affected 4dpf	0	NA	10	0.301995	7.87046
LD movement pattern (spearman) 4dpf	behavior	UCDavis	Lein	zebrafish embryo	zebrafish	115-86-6	Triphenyl phosphate	TPHP	percent affected 4dpf	0.240969	4.38562	10	0.301995	7.63836
LD movement pattern (spearman) 5dpf	behavior	Biobide	Biobide	zebrafish embryo	zebrafish	5436-43-1	2,2'4,4'-Tetrabromodiphenyl ether	BDE-47	percent affected 4dpf	0.804335	6.00883	19.9526	1	38.2935
LD movement pattern (spearman) 5dpf	behavior	Biobide	Biobide	zebrafish embryo	zebrafish	56803-37-3	tert-Butylphenyl diphenyl phosphate	BPDP	percent affected 4dpf	-0.093852	4.73262	7.94328	0.501187	3.81285
LD movement pattern (spearman) 5dpf	behavior	Biobide	Biobide	zebrafish embryo	zebrafish	1241-94-7	2-Ethylhexyl diphenyl phosphate	EHDP	percent affected 4dpf	0.236644	4.15294	10	1	7.16143
LD movement pattern (spearman) 5dpf	behavior	Biobide	Biobide	zebrafish embryo	zebrafish	29761-21-5	Isodecyl diphenyl phosphate	IDDP	percent affected 4dpf	0.0158895	36.9178	50.1187	2.51189	38.2935
LD movement pattern (spearman) 5dpf	behavior	Biobide	Biobide	zebrafish embryo	zebrafish	68937-41-7	Phenol, isopropylated, phosphate (3:1)	IPP	percent affected 4dpf	0	NA	0.501187	0.00251189	0.354813
LD movement pattern (spearman) 5dpf	behavior	Biobide	Biobide	zebrafish embryo	zebrafish	79-94-7	3,3',5,5'-Tetrabromobisphenol A	TBBPA	percent affected 4dpf	0	NA	1.51356	0.151356	1.10917
LD movement pattern (spearman) 5dpf	behavior	Biobide	Biobide	zebrafish embryo	zebrafish	115-96-8	Tris(2-chloroethyl) phosphate	TCEP	percent affected 4dpf	0	NA	100	10	NA
LD movement pattern (spearman) 5dpf	behavior	Biobide	Biobide	zebrafish embryo	zebrafish	1330-78-5	Tricresyl phosphate	TMPP	percent affected 4dpf	-0.028607	6.36219	10	0.501187	5.95662
LD movement pattern (spearman) 5dpf	behavior	Biobide	Biobide	zebrafish embryo	zebrafish	115-86-6	Triphenyl phosphate	TPHP	percent affected 4dpf	-0.0592451	1.41008	1.99526	0.1	1.23027
LD movement pattern (spearman) 5dpf	behavior	OregonStateU	Tanguay	zebrafish embryo	zebrafish	5436-43-1	2,2'4,4'-Tetrabromodiphenyl ether	BDE-47	percent affected 5dpf	-0.250504	58.8787	67.6083	1	33.0715
LD movement pattern (spearman) 5dpf	behavior	OregonStateU	Tanguay	zebrafish embryo	zebrafish	56803-37-3	tert-Butylphenyl diphenyl phosphate	BPDP	percent affected 5dpf	-0.346346	16.306	67.6083	1	7.34514
LD movement pattern (spearman) 5dpf	behavior	OregonStateU	Tanguay	zebrafish embryo	zebrafish	1241-94-7	2-Ethylhexyl diphenyl phosphate	EHDP	percent affected 5dpf	0	NA	67.6083	1	16.9434
LD movement pattern (spearman) 5dpf	behavior	OregonStateU	Tanguay	zebrafish embryo	zebrafish	29761-21-5	Isodecyl diphenyl phosphate	IDDP	percent affected 5dpf	0.0341794	62.4915	67.6083	1	NA
LD movement pattern (spearman) 5dpf	behavior	OregonStateU	Tanguay	zebrafish embryo	zebrafish	68937-41-7	Phenol, isopropylated, phosphate (3:1)	IPP	percent affected 5dpf	0	NA	8.91251	1	3.3293
LD movement pattern (spearman) 5dpf	behavior	OregonStateU	Tanguay	zebrafish embryo	zebrafish	115-96-8	Tris(2-chloroethyl) phosphate	TCEP	percent affected 5dpf	0	NA	67.6083	1	NA
LD movement pattern (spearman) 5dpf	behavior	OregonStateU	Tanguay	zebrafish embryo	zebrafish	1330-78-5	Tricresyl phosphate	TMPP	percent affected 5dpf	-0.884412	53.0884	67.6083	1	6.92769
LD movement pattern (spearman) 5dpf	behavior	OregonStateU	Tanguay	zebrafish embryo	zebrafish	115-86-6	Triphenyl phosphate	TPHP	percent affected 5dpf	-0.276017	6.73004	67.6083	1	3.56451
LD movement pattern (spearman) 5dpf	behavior	UCDavis	Lein	zebrafish embryo	zebrafish	5436-43-1	2,2'4,4'-Tetrabromodiphenyl ether	BDE-47	percent affected 5dpf	0.627101	5.11563	30.1995	0.301995	21.677
LD movement pattern (spearman) 5dpf	behavior	UCDavis	Lein	zebrafish embryo	zebrafish	56803-37-3	tert-Butylphenyl diphenyl phosphate	BPDP	percent affected 5dpf	0	NA	10	0.301995	14.7231
LD movement pattern (spearman) 5dpf	behavior	UCDavis	Lein	zebrafish embryo	zebrafish	1241-94-7	2-Ethylhexyl diphenyl phosphate	EHDP	percent affected 5dpf	0	NA	10	0.301995	14.7231
LD movement pattern (spearman) 5dpf	behavior	UCDavis	Lein	zebrafish embryo	zebrafish	29761-21-5	Isodecyl diphenyl phosphate	IDDP	percent affected 5dpf	0	NA	30.1995	0.301995	NA
LD movement pattern (spearman) 5dpf	behavior	UCDavis	Lein	zebrafish embryo	zebrafish	68937-41-7	Phenol, isopropylated, phosphate (3:1)	IPP	percent affected 5dpf	-0.0517354	5.49206	10	0.301995	4.87528
LD movement pattern (spearman) 5dpf	behavior	UCDavis	Lein	zebrafish embryo	zebrafish	79-94-7	3,3',5,5'-Tetrabromobisphenol A	TBBPA	percent affected 5dpf	0	NA	3.01995	0.0301995	1.58165
LD movement pattern (spearman) 5dpf	behavior	UCDavis	Lein	zebrafish embryo	zebrafish	115-96-8	Tris(2-chloroethyl) phosphate	TCEP	percent affected 5dpf	0	NA	30.1995	0.301995	NA
LD movement pattern (spearman) 5dpf	behavior	UCDavis	Lein	zebrafish embryo	zebrafish	1330-78-5	Tricresyl phosphate	TMPP	percent affected 5dpf	0	NA	10	0.301995	7.87046
LD movement pattern (spearman) 5dpf	behavior	UCDavis	Lein	zebrafish embryo	zebrafish	115-86-6	Triphenyl phosphate	TPHP	percent affected 5dpf	0.176769	4.7793	10	0.301995	7.18015
mean correlation	network formation	USEPA	Shafer	rat neuron cell	rat in vitro	5436-43-1	2,2'4,4'-Tetrabromodiphenyl ether	BDE-47	cell viability	0.631314	2.78791	19.9526	0.01	11.9287
mean correlation	network formation	USEPA	Shafer	rat neuron cell	rat in vitro	56803-37-3	tert-Butylphenyl diphenyl phosphate	BPDP	cell viability	-0.100233	15.4226	19.9526	0.0301995	12.244
mean correlation	network formation	USEPA	Shafer	rat neuron cell	rat in vitro	1241-94-7	2-Ethylhexyl diphenyl phosphate	EHDP	cell viability	-0.159624	19.7861	19.9526	0.0301995	13.7005
mean correlation	network formation	USEPA	Shafer	rat neuron cell	rat in vitro	29761-21-5	Isodecyl diphenyl phosphate	IDDP	cell viability	0	NA	19.9526	0.0301995	NA
mean correlation	network formation	USEPA	Shafer	rat neuron cell	rat in vitro	68937-41-7	Phenol, isopropylated, phosphate (3:1)	IPP	cell viability	-0.106524	16.079	19.9526	0.0301995	12.5815
mean correlation	network formation	USEPA	Shafer	rat neuron cell	rat in vitro	79-94-7	3,3',5,5'-Tetrabromobisphenol A	TBBPA	cell viability	0	NA	30.1995	0.0301995	NA
mean correlation	network formation	USEPA	Shafer	rat neuron cell	rat in vitro	115-96-8	Tris(2-chloroethyl) phosphate	TCEP	cell viability	0	NA	30.1995	0.0301995	NA
mean correlation	network formation	USEPA	Shafer	rat neuron cell	rat in vitro	1330-78-5	Tricresyl phosphate	TMPP	cell viability	0	NA	19.9526	0.0301995	NA
mean correlation	network formation	USEPA	Shafer	rat neuron cell	rat in vitro	115-86-6	Triphenyl phosphate	TPHP	cell viability	0.138668	21.9448	30.1995	0.0301995	NA
mean firing rate	acute neuronal firing	USEPA	Shafer	rat neuron cell	rat in vitro	5436-43-1	2,2'4,4'-Tetrabromodiphenyl ether	BDE-47	cell viability (MFR)	0.094	16.4437	20.4174	0.0301995	NA
mean firing rate	acute neuronal firing	USEPA	Shafer	rat neuron cell	rat in vitro	56803-37-3	tert-Butylphenyl diphenyl phosphate	BPDP	cell viability (MFR)	0.719172	5.76538	30.1995	0.0301995	NA
mean firing rate	acute neuronal firing	USEPA	Shafer	rat neuron cell	rat in vitro	1241-94-7	2-Ethylhexyl diphenyl phosphate	EHDP	cell viability (MFR)	0.759339	5.25607	30.1995	0.0301995	NA
mean firing rate	acute neuronal firing	USEPA	Shafer	rat neuron cell	rat in vitro	29761-21-5	Isodecyl diphenyl phosphate	IDDP	cell viability (MFR)	0.30354	15.0128	30.1995	0.0301995	NA
mean firing rate	acute neuronal firing	USEPA	Shafer	rat neuron cell	rat in vitro	68937-41-7	Phenol, isopropylated, phosphate (3:1)	IPP	cell viability (MFR)	0.312	14.7231	30.1995	0.0301995	NA
mean firing rate	acute neuronal firing	USEPA	Shafer	rat neuron cell	rat in vitro	79-94-7	3,3',5,5'-Tetrabromobisphenol A	TBBPA	cell viability (MFR)	0	NA	30.1995	0.0301995	NA
mean firing rate	acute neuronal firing	USEPA	Shafer	rat neuron cell	rat in vitro	115-96-8	Tris(2-chloroethyl) phosphate	TCEP	cell viability (MFR)	0	NA	100	0.0301995	NA
mean firing rate	acute neuronal firing	USEPA	Shafer	rat neuron cell	rat in vitro	13674-87-8	Tris(1,3-dichloro-2-propyl)phosphate	TDCIPP	cell viability (MFR)	0.281185	15.8057	30.1995	0.0301995	NA
mean firing rate	acute neuronal firing	USEPA	Shafer	rat neuron cell	rat in vitro	1330-78-5	Tricresyl phosphate	TMPP	cell viability (MFR)	0.679815	6.31226	30.1995	0.0301995	NA
mean firing rate	acute neuronal firing	USEPA	Shafer	rat neuron cell	rat in vitro	115-86-6	Triphenyl phosphate	TPHP	cell viability (MFR)	0.266595	16.3458	30.1995	0.0301995	NA
mean firing rate	network formation	USEPA	Shafer	rat neuron cell	rat in vitro	5436-43-1	2,2'4,4'-Tetrabromodiphenyl ether	BDE-47	cell viability	0.69574	2.40355	19.9526	0.01	11.9287
mean firing rate	network formation	USEPA	Shafer	rat neuron cell	rat in vitro	56803-37-3	tert-Butylphenyl diphenyl phosphate	BPDP	cell viability	0	NA	19.9526	0.0301995	12.244
mean firing rate	network formation	USEPA	Shafer	rat neuron cell	rat in vitro	1241-94-7	2-Ethylhexyl diphenyl phosphate	EHDP	cell viability	0	NA	19.9526	0.0301995	13.7005
mean firing rate	network formation	USEPA	Shafer	rat neuron cell	rat in vitro	29761-21-5	Isodecyl diphenyl phosphate	IDDP	cell viability	0	NA	19.9526	0.0301995	NA
mean firing rate	network formation	USEPA	Shafer	rat neuron cell	rat in vitro	68937-41-7	Phenol, isopropylated, phosphate (3:1)	IPP	cell viability	0.125898	9.41533	19.9526	0.0301995	12.5815
mean firing rate	network formation	USEPA	Shafer	rat neuron cell	rat in vitro	79-94-7	3,3',5,5'-Tetrabromobisphenol A	TBBPA	cell viability	0	NA	30.1995	0.0301995	NA
mean firing rate	network formation	USEPA	Shafer	rat neuron cell	rat in vitro	115-96-8	Tris(2-chloroethyl) phosphate	TCEP	cell viability	0	NA	30.1995	0.0301995	NA
mean firing rate	network formation	USEPA	Shafer	rat neuron cell	rat in vitro	1330-78-5	Tricresyl phosphate	TMPP	cell viability	0	NA	19.9526	0.0301995	NA
mean firing rate	network formation	USEPA	Shafer	rat neuron cell	rat in vitro	115-86-6	Triphenyl phosphate	TPHP	cell viability	0.104734	23.7283	30.1995	0.0301995	NA
Motor_PDL_24h_20x4_maxNeuLen	PNS neurite outgrowth	NCATS	Xia	human iPSC motor neuron	human in vitro	5436-43-1	2,2'4,4'-Tetrabromodiphenyl ether	BDE-47	Motor_PDL_24h_20x4_numObj	0.0664708	35.0605	92.1659	0.00468251	40.8591
Motor_PDL_24h_20x4_maxNeuLen	PNS neurite outgrowth	NCATS	Xia	human iPSC motor neuron	human in vitro	56803-37-3	tert-Butylphenyl diphenyl phosphate	BPDP	Motor_PDL_24h_20x4_numObj	1.24819	5.22535	92.5346	0.00156708	NA
Motor_PDL_24h_20x4_maxNeuLen	PNS neurite outgrowth	NCATS	Xia	human iPSC motor neuron	human in vitro	1241-94-7	2-Ethylhexyl diphenyl phosphate	EHDP	Motor_PDL_24h_20x4_numObj	0	NA	93.0876	0.00157645	NA
Motor_PDL_24h_20x4_maxNeuLen	PNS neurite outgrowth	NCATS	Xia	human iPSC motor neuron	human in vitro	29761-21-5	Isodecyl diphenyl phosphate	IDDP	Motor_PDL_24h_20x4_numObj	0	NA	92.6267	0.00156864	78.2095
Motor_PDL_24h_20x4_maxNeuLen	PNS neurite outgrowth	NCATS	Xia	human iPSC motor neuron	human in vitro	68937-41-7	Phenol, isopropylated, phosphate (3:1)	IPP	Motor_PDL_24h_20x4_numObj	0.21556	55.9659	91.9355	0.00155694	NA
Motor_PDL_24h_20x4_maxNeuLen	PNS neurite outgrowth	NCATS	Xia	human iPSC motor neuron	human in vitro	79-94-7	3,3',5,5'-Tetrabromobisphenol A	TBBPA	Motor_PDL_24h_20x4_numObj	0	NA	92.1659	0.00156084	NA
Motor_PDL_24h_20x4_maxNeuLen	PNS neurite outgrowth	NCATS	Xia	human iPSC motor neuron	human in vitro	115-96-8	Tris(2-chloroethyl) phosphate	TCEP	Motor_PDL_24h_20x4_numObj	0	NA	92.6267	0.00156864	NA
Motor_PDL_24h_20x4_maxNeuLen	PNS neurite outgrowth	NCATS	Xia	human iPSC motor neuron	human in vitro	1330-78-5	Tricresyl phosphate	TMPP	Motor_PDL_24h_20x4_numObj	1.29554	4.66689	92.1659	0.00156084	NA
Motor_PDL_24h_20x4_maxNeuLen	PNS neurite outgrowth	NCATS	Xia	human iPSC motor neuron	human in vitro	115-86-6	Triphenyl phosphate	TPHP	Motor_PDL_24h_20x4_numObj	0	NA	92.212	0.00156162	NA
Motor_PDL_24h_20x4_numRoot	PNS neurite outgrowth	NCATS	Xia	human iPSC motor neuron	human in vitro	5436-43-1	2,2'4,4'-Tetrabromodiphenyl ether	BDE-47	Motor_PDL_24h_20x4_numObj	0.0624441	35.3871	92.1659	0.00468251	40.8591
Motor_PDL_24h_20x4_numRoot	PNS neurite outgrowth	NCATS	Xia	human iPSC motor neuron	human in vitro	56803-37-3	tert-Butylphenyl diphenyl phosphate	BPDP	Motor_PDL_24h_20x4_numObj	0.987274	9.52862	92.5346	0.00156708	NA
Motor_PDL_24h_20x4_numRoot	PNS neurite outgrowth	NCATS	Xia	human iPSC motor neuron	human in vitro	1241-94-7	2-Ethylhexyl diphenyl phosphate	EHDP	Motor_PDL_24h_20x4_numObj	0	NA	93.0876	0.00157645	NA
Motor_PDL_24h_20x4_numRoot	PNS neurite outgrowth	NCATS	Xia	human iPSC motor neuron	human in vitro	29761-21-5	Isodecyl diphenyl phosphate	IDDP	Motor_PDL_24h_20x4_numObj	0	NA	92.6267	0.00156864	78.2095
Motor_PDL_24h_20x4_numRoot	PNS neurite outgrowth	NCATS	Xia	human iPSC motor neuron	human in vitro	68937-41-7	Phenol, isopropylated, phosphate (3:1)	IPP	Motor_PDL_24h_20x4_numObj	0	NA	91.9355	0.00155694	NA
Motor_PDL_24h_20x4_numRoot	PNS neurite outgrowth	NCATS	Xia	human iPSC motor neuron	human in vitro	79-94-7	3,3',5,5'-Tetrabromobisphenol A	TBBPA	Motor_PDL_24h_20x4_numObj	0	NA	92.1659	0.00156084	NA
Motor_PDL_24h_20x4_numRoot	PNS neurite outgrowth	NCATS	Xia	human iPSC motor neuron	human in vitro	115-96-8	Tris(2-chloroethyl) phosphate	TCEP	Motor_PDL_24h_20x4_numObj	0	NA	92.6267	0.00156864	NA
Motor_PDL_24h_20x4_numRoot	PNS neurite outgrowth	NCATS	Xia	human iPSC motor neuron	human in vitro	1330-78-5	Tricresyl phosphate	TMPP	Motor_PDL_24h_20x4_numObj	1.11674	7.04424	92.1659	0.00156084	NA
Motor_PDL_24h_20x4_numRoot	PNS neurite outgrowth	NCATS	Xia	human iPSC motor neuron	human in vitro	115-86-6	Triphenyl phosphate	TPHP	Motor_PDL_24h_20x4_numObj	0	NA	92.212	0.00156162	NA
Motor_PDL_24h_20x4_numSeg	PNS neurite outgrowth	NCATS	Xia	human iPSC motor neuron	human in vitro	5436-43-1	2,2'4,4'-Tetrabromodiphenyl ether	BDE-47	Motor_PDL_24h_20x4_numObj	0.00619259	40.2806	92.1659	0.00468251	40.8591
Motor_PDL_24h_20x4_numSeg	PNS neurite outgrowth	NCATS	Xia	human iPSC motor neuron	human in vitro	56803-37-3	tert-Butylphenyl diphenyl phosphate	BPDP	Motor_PDL_24h_20x4_numObj	1.15033	6.54603	92.5346	0.00156708	NA
Motor_PDL_24h_20x4_numSeg	PNS neurite outgrowth	NCATS	Xia	human iPSC motor neuron	human in vitro	1241-94-7	2-Ethylhexyl diphenyl phosphate	EHDP	Motor_PDL_24h_20x4_numObj	0	NA	93.0876	0.00157645	NA
Motor_PDL_24h_20x4_numSeg	PNS neurite outgrowth	NCATS	Xia	human iPSC motor neuron	human in vitro	29761-21-5	Isodecyl diphenyl phosphate	IDDP	Motor_PDL_24h_20x4_numObj	0	NA	92.6267	0.00156864	78.2095
Motor_PDL_24h_20x4_numSeg	PNS neurite outgrowth	NCATS	Xia	human iPSC motor neuron	human in vitro	68937-41-7	Phenol, isopropylated, phosphate (3:1)	IPP	Motor_PDL_24h_20x4_numObj	0	NA	91.9355	0.00155694	NA
Motor_PDL_24h_20x4_numSeg	PNS neurite outgrowth	NCATS	Xia	human iPSC motor neuron	human in vitro	79-94-7	3,3',5,5'-Tetrabromobisphenol A	TBBPA	Motor_PDL_24h_20x4_numObj	0	NA	92.1659	0.00156084	NA
Motor_PDL_24h_20x4_numSeg	PNS neurite outgrowth	NCATS	Xia	human iPSC motor neuron	human in vitro	115-96-8	Tris(2-chloroethyl) phosphate	TCEP	Motor_PDL_24h_20x4_numObj	0	NA	92.6267	0.00156864	NA
Motor_PDL_24h_20x4_numSeg	PNS neurite outgrowth	NCATS	Xia	human iPSC motor neuron	human in vitro	1330-78-5	Tricresyl phosphate	TMPP	Motor_PDL_24h_20x4_numObj	1.09279	7.44361	92.1659	0.00156084	NA
Motor_PDL_24h_20x4_numSeg	PNS neurite outgrowth	NCATS	Xia	human iPSC motor neuron	human in vitro	115-86-6	Triphenyl phosphate	TPHP	Motor_PDL_24h_20x4_numObj	0	NA	92.212	0.00156162	NA
Motor_PDL_24h_20x4_totalNeuLen	PNS neurite outgrowth	NCATS	Xia	human iPSC motor neuron	human in vitro	5436-43-1	2,2'4,4'-Tetrabromodiphenyl ether	BDE-47	Motor_PDL_24h_20x4_numObj	0.0410395	37.1749	92.1659	0.00468251	40.8591
Motor_PDL_24h_20x4_totalNeuLen	PNS neurite outgrowth	NCATS	Xia	human iPSC motor neuron	human in vitro	56803-37-3	tert-Butylphenyl diphenyl phosphate	BPDP	Motor_PDL_24h_20x4_numObj	1.2451	5.26266	92.5346	0.00156708	NA
Motor_PDL_24h_20x4_totalNeuLen	PNS neurite outgrowth	NCATS	Xia	human iPSC motor neuron	human in vitro	1241-94-7	2-Ethylhexyl diphenyl phosphate	EHDP	Motor_PDL_24h_20x4_numObj	0	NA	93.0876	0.00157645	NA
Motor_PDL_24h_20x4_totalNeuLen	PNS neurite outgrowth	NCATS	Xia	human iPSC motor neuron	human in vitro	29761-21-5	Isodecyl diphenyl phosphate	IDDP	Motor_PDL_24h_20x4_numObj	0	NA	92.6267	0.00156864	78.2095
Motor_PDL_24h_20x4_totalNeuLen	PNS neurite outgrowth	NCATS	Xia	human iPSC motor neuron	human in vitro	68937-41-7	Phenol, isopropylated, phosphate (3:1)	IPP	Motor_PDL_24h_20x4_numObj	0.566471	24.9467	91.9355	0.00155694	NA
Motor_PDL_24h_20x4_totalNeuLen	PNS neurite outgrowth	NCATS	Xia	human iPSC motor neuron	human in vitro	79-94-7	3,3',5,5'-Tetrabromobisphenol A	TBBPA	Motor_PDL_24h_20x4_numObj	0.0397066	84.1131	92.1659	0.00156084	NA
Motor_PDL_24h_20x4_totalNeuLen	PNS neurite outgrowth	NCATS	Xia	human iPSC motor neuron	human in vitro	115-96-8	Tris(2-chloroethyl) phosphate	TCEP	Motor_PDL_24h_20x4_numObj	0	NA	92.6267	0.00156864	NA
Motor_PDL_24h_20x4_totalNeuLen	PNS neurite outgrowth	NCATS	Xia	human iPSC motor neuron	human in vitro	1330-78-5	Tricresyl phosphate	TMPP	Motor_PDL_24h_20x4_numObj	1.28963	4.73086	92.1659	0.00156084	NA
Motor_PDL_24h_20x4_totalNeuLen	PNS neurite outgrowth	NCATS	Xia	human iPSC motor neuron	human in vitro	115-86-6	Triphenyl phosphate	TPHP	Motor_PDL_24h_20x4_numObj	0	NA	92.212	0.00156162	NA
Motor_PDL_48h_20x4_maxNeuLen	PNS neurite outgrowth	NCATS	Xia	human iPSC motor neuron	human in vitro	5436-43-1	2,2'4,4'-Tetrabromodiphenyl ether	BDE-47	Motor_PDL_48h_20x4_numObj	0.208571	37.4938	92.1659	0.00468251	60.608
Motor_PDL_48h_20x4_maxNeuLen	PNS neurite outgrowth	NCATS	Xia	human iPSC motor neuron	human in vitro	56803-37-3	tert-Butylphenyl diphenyl phosphate	BPDP	Motor_PDL_48h_20x4_numObj	0.968504	9.94948	92.5346	0.00156708	NA
Motor_PDL_48h_20x4_maxNeuLen	PNS neurite outgrowth	NCATS	Xia	human iPSC motor neuron	human in vitro	1241-94-7	2-Ethylhexyl diphenyl phosphate	EHDP	Motor_PDL_48h_20x4_numObj	0	NA	93.0876	0.00157645	NA
Motor_PDL_48h_20x4_maxNeuLen	PNS neurite outgrowth	NCATS	Xia	human iPSC motor neuron	human in vitro	29761-21-5	Isodecyl diphenyl phosphate	IDDP	Motor_PDL_48h_20x4_numObj	0	NA	92.6267	0.00156864	NA
Motor_PDL_48h_20x4_maxNeuLen	PNS neurite outgrowth	NCATS	Xia	human iPSC motor neuron	human in vitro	68937-41-7	Phenol, isopropylated, phosphate (3:1)	IPP	Motor_PDL_48h_20x4_numObj	0.0117602	89.4794	91.9355	0.00155694	NA
Motor_PDL_48h_20x4_maxNeuLen	PNS neurite outgrowth	NCATS	Xia	human iPSC motor neuron	human in vitro	79-94-7	3,3',5,5'-Tetrabromobisphenol A	TBBPA	Motor_PDL_48h_20x4_numObj	0.486531	30.0635	92.1659	0.00156084	NA
Motor_PDL_48h_20x4_maxNeuLen	PNS neurite outgrowth	NCATS	Xia	human iPSC motor neuron	human in vitro	115-96-8	Tris(2-chloroethyl) phosphate	TCEP	Motor_PDL_48h_20x4_numObj	0	NA	92.6267	0.00156864	NA
Motor_PDL_48h_20x4_maxNeuLen	PNS neurite outgrowth	NCATS	Xia	human iPSC motor neuron	human in vitro	1330-78-5	Tricresyl phosphate	TMPP	Motor_PDL_48h_20x4_numObj	0.847828	13.0841	92.1659	0.00156084	NA
Motor_PDL_48h_20x4_maxNeuLen	PNS neurite outgrowth	NCATS	Xia	human iPSC motor neuron	human in vitro	115-86-6	Triphenyl phosphate	TPHP	Motor_PDL_48h_20x4_numObj	0	NA	92.212	0.00156162	NA
Motor_PDL_48h_20x4_numRoot	PNS neurite outgrowth	NCATS	Xia	human iPSC motor neuron	human in vitro	5436-43-1	2,2'4,4'-Tetrabromodiphenyl ether	BDE-47	Motor_PDL_48h_20x4_numObj	0.218164	36.6747	92.1659	0.00468251	60.608
Motor_PDL_48h_20x4_numRoot	PNS neurite outgrowth	NCATS	Xia	human iPSC motor neuron	human in vitro	56803-37-3	tert-Butylphenyl diphenyl phosphate	BPDP	Motor_PDL_48h_20x4_numObj	0.859642	12.7838	92.5346	0.00156708	NA
Motor_PDL_48h_20x4_numRoot	PNS neurite outgrowth	NCATS	Xia	human iPSC motor neuron	human in vitro	1241-94-7	2-Ethylhexyl diphenyl phosphate	EHDP	Motor_PDL_48h_20x4_numObj	0	NA	93.0876	0.00157645	NA
Motor_PDL_48h_20x4_numRoot	PNS neurite outgrowth	NCATS	Xia	human iPSC motor neuron	human in vitro	29761-21-5	Isodecyl diphenyl phosphate	IDDP	Motor_PDL_48h_20x4_numObj	0	NA	92.6267	0.00156864	NA
Motor_PDL_48h_20x4_numRoot	PNS neurite outgrowth	NCATS	Xia	human iPSC motor neuron	human in vitro	68937-41-7	Phenol, isopropylated, phosphate (3:1)	IPP	Motor_PDL_48h_20x4_numObj	0	NA	91.9355	0.00155694	NA
Motor_PDL_48h_20x4_numRoot	PNS neurite outgrowth	NCATS	Xia	human iPSC motor neuron	human in vitro	79-94-7	3,3',5,5'-Tetrabromobisphenol A	TBBPA	Motor_PDL_48h_20x4_numObj	0.15964	63.8161	92.1659	0.00156084	NA
Motor_PDL_48h_20x4_numRoot	PNS neurite outgrowth	NCATS	Xia	human iPSC motor neuron	human in vitro	115-96-8	Tris(2-chloroethyl) phosphate	TCEP	Motor_PDL_48h_20x4_numObj	0	NA	92.6267	0.00156864	NA
Motor_PDL_48h_20x4_numRoot	PNS neurite outgrowth	NCATS	Xia	human iPSC motor neuron	human in vitro	1330-78-5	Tricresyl phosphate	TMPP	Motor_PDL_48h_20x4_numObj	1.27581	4.88381	92.1659	0.00156084	NA
Motor_PDL_48h_20x4_numRoot	PNS neurite outgrowth	NCATS	Xia	human iPSC motor neuron	human in vitro	115-86-6	Triphenyl phosphate	TPHP	Motor_PDL_48h_20x4_numObj	0	NA	92.212	0.00156162	NA
Motor_PDL_48h_20x4_numSeg	PNS neurite outgrowth	NCATS	Xia	human iPSC motor neuron	human in vitro	5436-43-1	2,2'4,4'-Tetrabromodiphenyl ether	BDE-47	Motor_PDL_48h_20x4_numObj	0.146254	43.2789	92.1659	0.00468251	60.608
Motor_PDL_48h_20x4_numSeg	PNS neurite outgrowth	NCATS	Xia	human iPSC motor neuron	human in vitro	56803-37-3	tert-Butylphenyl diphenyl phosphate	BPDP	Motor_PDL_48h_20x4_numObj	1.23052	5.44228	92.5346	0.00156708	NA
Motor_PDL_48h_20x4_numSeg	PNS neurite outgrowth	NCATS	Xia	human iPSC motor neuron	human in vitro	1241-94-7	2-Ethylhexyl diphenyl phosphate	EHDP	Motor_PDL_48h_20x4_numObj	0	NA	93.0876	0.00157645	NA
Motor_PDL_48h_20x4_numSeg	PNS neurite outgrowth	NCATS	Xia	human iPSC motor neuron	human in vitro	29761-21-5	Isodecyl diphenyl phosphate	IDDP	Motor_PDL_48h_20x4_numObj	0	NA	92.6267	0.00156864	NA
Motor_PDL_48h_20x4_numSeg	PNS neurite outgrowth	NCATS	Xia	human iPSC motor neuron	human in vitro	68937-41-7	Phenol, isopropylated, phosphate (3:1)	IPP	Motor_PDL_48h_20x4_numObj	0	NA	91.9355	0.00155694	NA
Motor_PDL_48h_20x4_numSeg	PNS neurite outgrowth	NCATS	Xia	human iPSC motor neuron	human in vitro	79-94-7	3,3',5,5'-Tetrabromobisphenol A	TBBPA	Motor_PDL_48h_20x4_numObj	0.0768198	77.2237	92.1659	0.00156084	NA
Motor_PDL_48h_20x4_numSeg	PNS neurite outgrowth	NCATS	Xia	human iPSC motor neuron	human in vitro	115-96-8	Tris(2-chloroethyl) phosphate	TCEP	Motor_PDL_48h_20x4_numObj	0	NA	92.6267	0.00156864	NA
Motor_PDL_48h_20x4_numSeg	PNS neurite outgrowth	NCATS	Xia	human iPSC motor neuron	human in vitro	1330-78-5	Tricresyl phosphate	TMPP	Motor_PDL_48h_20x4_numObj	0.993248	9.36101	92.1659	0.00156084	NA
Motor_PDL_48h_20x4_numSeg	PNS neurite outgrowth	NCATS	Xia	human iPSC motor neuron	human in vitro	115-86-6	Triphenyl phosphate	TPHP	Motor_PDL_48h_20x4_numObj	0	NA	92.212	0.00156162	NA
Motor_PDL_48h_20x4_totalNeuLen	PNS neurite outgrowth	NCATS	Xia	human iPSC motor neuron	human in vitro	5436-43-1	2,2'4,4'-Tetrabromodiphenyl ether	BDE-47	Motor_PDL_48h_20x4_numObj	0.161366	41.7988	92.1659	0.00468251	60.608
Motor_PDL_48h_20x4_totalNeuLen	PNS neurite outgrowth	NCATS	Xia	human iPSC motor neuron	human in vitro	56803-37-3	tert-Butylphenyl diphenyl phosphate	BPDP	Motor_PDL_48h_20x4_numObj	0.816479	14.1197	92.5346	0.00156708	NA
Motor_PDL_48h_20x4_totalNeuLen	PNS neurite outgrowth	NCATS	Xia	human iPSC motor neuron	human in vitro	1241-94-7	2-Ethylhexyl diphenyl phosphate	EHDP	Motor_PDL_48h_20x4_numObj	0	NA	93.0876	0.00157645	NA
Motor_PDL_48h_20x4_totalNeuLen	PNS neurite outgrowth	NCATS	Xia	human iPSC motor neuron	human in vitro	29761-21-5	Isodecyl diphenyl phosphate	IDDP	Motor_PDL_48h_20x4_numObj	0	NA	92.6267	0.00156864	NA
Motor_PDL_48h_20x4_totalNeuLen	PNS neurite outgrowth	NCATS	Xia	human iPSC motor neuron	human in vitro	68937-41-7	Phenol, isopropylated, phosphate (3:1)	IPP	Motor_PDL_48h_20x4_numObj	0	NA	91.9355	0.00155694	NA
Motor_PDL_48h_20x4_totalNeuLen	PNS neurite outgrowth	NCATS	Xia	human iPSC motor neuron	human in vitro	79-94-7	3,3',5,5'-Tetrabromobisphenol A	TBBPA	Motor_PDL_48h_20x4_numObj	0	NA	92.1659	0.00156084	NA
Motor_PDL_48h_20x4_totalNeuLen	PNS neurite outgrowth	NCATS	Xia	human iPSC motor neuron	human in vitro	115-96-8	Tris(2-chloroethyl) phosphate	TCEP	Motor_PDL_48h_20x4_numObj	0	NA	92.6267	0.00156864	NA
Motor_PDL_48h_20x4_totalNeuLen	PNS neurite outgrowth	NCATS	Xia	human iPSC motor neuron	human in vitro	1330-78-5	Tricresyl phosphate	TMPP	Motor_PDL_48h_20x4_numObj	0.8144	14.1309	92.1659	0.00156084	NA
Motor_PDL_48h_20x4_totalNeuLen	PNS neurite outgrowth	NCATS	Xia	human iPSC motor neuron	human in vitro	115-86-6	Triphenyl phosphate	TPHP	Motor_PDL_48h_20x4_numObj	0	NA	92.212	0.00156162	NA
mutual information	network formation	USEPA	Shafer	rat neuron cell	rat in vitro	5436-43-1	2,2'4,4'-Tetrabromodiphenyl ether	BDE-47	cell viability	0.954967	1.3232	19.9526	0.01	11.9287
mutual information	network formation	USEPA	Shafer	rat neuron cell	rat in vitro	56803-37-3	tert-Butylphenyl diphenyl phosphate	BPDP	cell viability	-0.150347	17.309	19.9526	0.0301995	12.244
mutual information	network formation	USEPA	Shafer	rat neuron cell	rat in vitro	1241-94-7	2-Ethylhexyl diphenyl phosphate	EHDP	cell viability	0	NA	19.9526	0.0301995	13.7005
mutual information	network formation	USEPA	Shafer	rat neuron cell	rat in vitro	29761-21-5	Isodecyl diphenyl phosphate	IDDP	cell viability	0	NA	19.9526	0.0301995	NA
mutual information	network formation	USEPA	Shafer	rat neuron cell	rat in vitro	68937-41-7	Phenol, isopropylated, phosphate (3:1)	IPP	cell viability	0.172988	8.44784	19.9526	0.0301995	12.5815
mutual information	network formation	USEPA	Shafer	rat neuron cell	rat in vitro	79-94-7	3,3',5,5'-Tetrabromobisphenol A	TBBPA	cell viability	0	NA	30.1995	0.0301995	NA
mutual information	network formation	USEPA	Shafer	rat neuron cell	rat in vitro	115-96-8	Tris(2-chloroethyl) phosphate	TCEP	cell viability	0	NA	30.1995	0.0301995	NA
mutual information	network formation	USEPA	Shafer	rat neuron cell	rat in vitro	1330-78-5	Tricresyl phosphate	TMPP	cell viability	0	NA	19.9526	0.0301995	NA
mutual information	network formation	USEPA	Shafer	rat neuron cell	rat in vitro	115-86-6	Triphenyl phosphate	TPHP	cell viability	0.171402	20.3516	30.1995	0.0301995	NA
NCC migration	NCC migration	UKonstanz	Leist	human NCC cell	human in vitro	5436-43-1	2,2'4,4'-Tetrabromodiphenyl ether	BDE-47	NCC cell viability	0.324333	9.45512	19.9526	0.630957	NA
NCC migration	NCC migration	UKonstanz	Leist	human NCC cell	human in vitro	56803-37-3	tert-Butylphenyl diphenyl phosphate	BPDP	NCC cell viability	0.0982875	31.7477	39.8107	0.630957	NA
NCC migration	NCC migration	UKonstanz	Leist	human NCC cell	human in vitro	1241-94-7	2-Ethylhexyl diphenyl phosphate	EHDP	NCC cell viability	0.0516458	35.3471	39.8107	0.30903	NA
NCC migration	NCC migration	UKonstanz	Leist	human NCC cell	human in vitro	29761-21-5	Isodecyl diphenyl phosphate	IDDP	NCC cell viability	0.0531898	35.2217	39.8107	0.630957	NA
NCC migration	NCC migration	UKonstanz	Leist	human NCC cell	human in vitro	68937-41-7	Phenol, isopropylated, phosphate (3:1)	IPP	NCC cell viability	0.621378	9.51967	39.8107	1.25893	NA
NCC migration	NCC migration	UKonstanz	Leist	human NCC cell	human in vitro	79-94-7	3,3',5,5'-Tetrabromobisphenol A	TBBPA	NCC cell viability	0.0856409	3.43665	5.01187	0.154882	4.18578
NCC migration	NCC migration	UKonstanz	Leist	human NCC cell	human in vitro	115-96-8	Tris(2-chloroethyl) phosphate	TCEP	NCC cell viability	0	NA	20	20	NA
NCC migration	NCC migration	UKonstanz	Leist	human NCC cell	human in vitro	1330-78-5	Tricresyl phosphate	TMPP	NCC cell viability	0.0479109	35.6524	39.8107	0.630957	NA
NCC migration	NCC migration	UKonstanz	Leist	human NCC cell	human in vitro	115-86-6	Triphenyl phosphate	TPHP	NCC cell viability	0.111099	30.8249	39.8107	1.25893	NA
neurite count	neurite outgrowth	USEPA	Mundy	human N2 cell	human in vitro	5436-43-1	2,2'4,4'-Tetrabromodiphenyl ether	BDE-47	neuron count	-0.19	8.91251	19.9526	0.00301995	5.7544
neurite count	neurite outgrowth	USEPA	Mundy	human N2 cell	human in vitro	56803-37-3	tert-Butylphenyl diphenyl phosphate	BPDP	neuron count	0.01	4.89779	30.1995	0.00301995	5.01187
neurite count	neurite outgrowth	USEPA	Mundy	human N2 cell	human in vitro	1241-94-7	2-Ethylhexyl diphenyl phosphate	EHDP	neuron count	-0.19	9.54993	30.1995	0.00301995	6.16595
neurite count	neurite outgrowth	USEPA	Mundy	human N2 cell	human in vitro	29761-21-5	Isodecyl diphenyl phosphate	IDDP	neuron count	-0.02	5.37032	30.1995	0.00301995	5.12861
neurite count	neurite outgrowth	USEPA	Mundy	human N2 cell	human in vitro	68937-41-7	Phenol, isopropylated, phosphate (3:1)	IPP	neuron count	-0.39	15.8489	30.1995	0.00301995	6.45654
neurite count	neurite outgrowth	USEPA	Mundy	human N2 cell	human in vitro	79-94-7	3,3',5,5'-Tetrabromobisphenol A	TBBPA	neuron count	0.07	12.8825	30.1995	0.00301995	15.1356
neurite count	neurite outgrowth	USEPA	Mundy	human N2 cell	human in vitro	115-96-8	Tris(2-chloroethyl) phosphate	TCEP	neuron count	0	NA	30.1995	0.00301995	NA
neurite count	neurite outgrowth	USEPA	Mundy	human N2 cell	human in vitro	13674-87-8	Tris(1,3-dichloro-2-propyl)phosphate	TDCIPP	neuron count	1.02	2.88403	30.1995	0.00301995	NA
neurite count	neurite outgrowth	USEPA	Mundy	human N2 cell	human in vitro	1330-78-5	Tricresyl phosphate	TMPP	neuron count	0	NA	30.1995	0.00301995	9.12011
neurite count	neurite outgrowth	USEPA	Mundy	human N2 cell	human in vitro	115-86-6	Triphenyl phosphate	TPHP	neuron count	-0.11	22.3872	30.1995	0.00301995	17.378
neurite count	neurite outgrowth	USEPA	Mundy	rat primary cortical culture	rat in vitro	5436-43-1	2,2'4,4'-Tetrabromodiphenyl ether	BDE-47	neuron count	0	NA	19.9526	0.00301995	NA
neurite count	neurite outgrowth	USEPA	Mundy	rat primary cortical culture	rat in vitro	56803-37-3	tert-Butylphenyl diphenyl phosphate	BPDP	neuron count	0.37	12.8825	30.1995	0.00301995	NA
neurite count	neurite outgrowth	USEPA	Mundy	rat primary cortical culture	rat in vitro	1241-94-7	2-Ethylhexyl diphenyl phosphate	EHDP	neuron count	0	NA	30.1995	0.00301995	NA
neurite count	neurite outgrowth	USEPA	Mundy	rat primary cortical culture	rat in vitro	29761-21-5	Isodecyl diphenyl phosphate	IDDP	neuron count	0.27	16.2181	30.1995	0.00301995	NA
neurite count	neurite outgrowth	USEPA	Mundy	rat primary cortical culture	rat in vitro	68937-41-7	Phenol, isopropylated, phosphate (3:1)	IPP	neuron count	0.35	12.0226	30.1995	0.00301995	26.9153
neurite count	neurite outgrowth	USEPA	Mundy	rat primary cortical culture	rat in vitro	79-94-7	3,3',5,5'-Tetrabromobisphenol A	TBBPA	neuron count	0	NA	30.1995	0.00301995	NA
neurite count	neurite outgrowth	USEPA	Mundy	rat primary cortical culture	rat in vitro	115-96-8	Tris(2-chloroethyl) phosphate	TCEP	neuron count	0	NA	30.1995	0.00301995	NA
neurite count	neurite outgrowth	USEPA	Mundy	rat primary cortical culture	rat in vitro	13674-87-8	Tris(1,3-dichloro-2-propyl)phosphate	TDCIPP	neuron count	0	NA	30.1995	0.00301995	NA
neurite count	neurite outgrowth	USEPA	Mundy	rat primary cortical culture	rat in vitro	1330-78-5	Tricresyl phosphate	TMPP	neuron count	0.29	15.4882	30.1995	0.00301995	NA
neurite count	neurite outgrowth	USEPA	Mundy	rat primary cortical culture	rat in vitro	115-86-6	Triphenyl phosphate	TPHP	neuron count	0	NA	30.1995	0.00301995	NA
neurite length	neurite outgrowth	USEPA	Mundy	human N2 cell	human in vitro	5436-43-1	2,2'4,4'-Tetrabromodiphenyl ether	BDE-47	neuron count	0	5.7544	19.9526	0.00301995	5.7544
neurite length	neurite outgrowth	USEPA	Mundy	human N2 cell	human in vitro	56803-37-3	tert-Butylphenyl diphenyl phosphate	BPDP	neuron count	0.08	4.16869	30.1995	0.00301995	5.01187
neurite length	neurite outgrowth	USEPA	Mundy	human N2 cell	human in vitro	1241-94-7	2-Ethylhexyl diphenyl phosphate	EHDP	neuron count	-0.05	6.91831	30.1995	0.00301995	6.16595
neurite length	neurite outgrowth	USEPA	Mundy	human N2 cell	human in vitro	29761-21-5	Isodecyl diphenyl phosphate	IDDP	neuron count	0.03	4.7863	30.1995	0.00301995	5.12861
neurite length	neurite outgrowth	USEPA	Mundy	human N2 cell	human in vitro	68937-41-7	Phenol, isopropylated, phosphate (3:1)	IPP	neuron count	-0.33	13.8038	30.1995	0.00301995	6.45654
neurite length	neurite outgrowth	USEPA	Mundy	human N2 cell	human in vitro	79-94-7	3,3',5,5'-Tetrabromobisphenol A	TBBPA	neuron count	0.09	12.3027	30.1995	0.00301995	15.1356
neurite length	neurite outgrowth	USEPA	Mundy	human N2 cell	human in vitro	115-96-8	Tris(2-chloroethyl) phosphate	TCEP	neuron count	0	NA	30.1995	0.00301995	NA
neurite length	neurite outgrowth	USEPA	Mundy	human N2 cell	human in vitro	13674-87-8	Tris(1,3-dichloro-2-propyl)phosphate	TDCIPP	neuron count	0	NA	30.1995	0.00301995	NA
neurite length	neurite outgrowth	USEPA	Mundy	human N2 cell	human in vitro	1330-78-5	Tricresyl phosphate	TMPP	neuron count	0	NA	30.1995	0.00301995	9.12011
neurite length	neurite outgrowth	USEPA	Mundy	human N2 cell	human in vitro	115-86-6	Triphenyl phosphate	TPHP	neuron count	0.04	15.8489	30.1995	0.00301995	17.378
neurite length	neurite outgrowth	USEPA	Mundy	rat primary cortical culture	rat in vitro	5436-43-1	2,2'4,4'-Tetrabromodiphenyl ether	BDE-47	neuron count	0	NA	19.9526	0.00301995	NA
neurite length	neurite outgrowth	USEPA	Mundy	rat primary cortical culture	rat in vitro	56803-37-3	tert-Butylphenyl diphenyl phosphate	BPDP	neuron count	0.31	14.7911	30.1995	0.00301995	NA
neurite length	neurite outgrowth	USEPA	Mundy	rat primary cortical culture	rat in vitro	1241-94-7	2-Ethylhexyl diphenyl phosphate	EHDP	neuron count	0	NA	30.1995	0.00301995	NA
neurite length	neurite outgrowth	USEPA	Mundy	rat primary cortical culture	rat in vitro	29761-21-5	Isodecyl diphenyl phosphate	IDDP	neuron count	0	NA	30.1995	0.00301995	NA
neurite length	neurite outgrowth	USEPA	Mundy	rat primary cortical culture	rat in vitro	68937-41-7	Phenol, isopropylated, phosphate (3:1)	IPP	neuron count	0.33	12.5893	30.1995	0.00301995	26.9153
neurite length	neurite outgrowth	USEPA	Mundy	rat primary cortical culture	rat in vitro	79-94-7	3,3',5,5'-Tetrabromobisphenol A	TBBPA	neuron count	0	NA	30.1995	0.00301995	NA
neurite length	neurite outgrowth	USEPA	Mundy	rat primary cortical culture	rat in vitro	115-96-8	Tris(2-chloroethyl) phosphate	TCEP	neuron count	0	NA	30.1995	0.00301995	NA
neurite length	neurite outgrowth	USEPA	Mundy	rat primary cortical culture	rat in vitro	13674-87-8	Tris(1,3-dichloro-2-propyl)phosphate	TDCIPP	neuron count	0	NA	30.1995	0.00301995	NA
neurite length	neurite outgrowth	USEPA	Mundy	rat primary cortical culture	rat in vitro	1330-78-5	Tricresyl phosphate	TMPP	neuron count	0	NA	30.1995	0.00301995	NA
neurite length	neurite outgrowth	USEPA	Mundy	rat primary cortical culture	rat in vitro	115-86-6	Triphenyl phosphate	TPHP	neuron count	0	NA	30.1995	0.00301995	NA
number active electrodes	network formation	USEPA	Shafer	rat neuron cell	rat in vitro	5436-43-1	2,2'4,4'-Tetrabromodiphenyl ether	BDE-47	cell viability	-0.0284069	12.735	19.9526	0.01	11.9287
number active electrodes	network formation	USEPA	Shafer	rat neuron cell	rat in vitro	56803-37-3	tert-Butylphenyl diphenyl phosphate	BPDP	cell viability	-0.170147	18.1164	19.9526	0.0301995	12.244
number active electrodes	network formation	USEPA	Shafer	rat neuron cell	rat in vitro	1241-94-7	2-Ethylhexyl diphenyl phosphate	EHDP	cell viability	0	NA	19.9526	0.0301995	13.7005
number active electrodes	network formation	USEPA	Shafer	rat neuron cell	rat in vitro	29761-21-5	Isodecyl diphenyl phosphate	IDDP	cell viability	0	NA	19.9526	0.0301995	NA
number active electrodes	network formation	USEPA	Shafer	rat neuron cell	rat in vitro	68937-41-7	Phenol, isopropylated, phosphate (3:1)	IPP	cell viability	-0.183183	19.183	19.9526	0.0301995	12.5815
number active electrodes	network formation	USEPA	Shafer	rat neuron cell	rat in vitro	79-94-7	3,3',5,5'-Tetrabromobisphenol A	TBBPA	cell viability	0	NA	30.1995	0.0301995	NA
number active electrodes	network formation	USEPA	Shafer	rat neuron cell	rat in vitro	115-96-8	Tris(2-chloroethyl) phosphate	TCEP	cell viability	0	NA	30.1995	0.0301995	NA
number active electrodes	network formation	USEPA	Shafer	rat neuron cell	rat in vitro	1330-78-5	Tricresyl phosphate	TMPP	cell viability	0	NA	19.9526	0.0301995	NA
number active electrodes	network formation	USEPA	Shafer	rat neuron cell	rat in vitro	115-86-6	Triphenyl phosphate	TPHP	cell viability	0	NA	30.1995	0.0301995	NA
number actively bursting electrodes	network formation	USEPA	Shafer	rat neuron cell	rat in vitro	5436-43-1	2,2'4,4'-Tetrabromodiphenyl ether	BDE-47	cell viability	0.205209	7.43677	19.9526	0.01	11.9287
number actively bursting electrodes	network formation	USEPA	Shafer	rat neuron cell	rat in vitro	56803-37-3	tert-Butylphenyl diphenyl phosphate	BPDP	cell viability	-0.111979	15.8454	19.9526	0.0301995	12.244
number actively bursting electrodes	network formation	USEPA	Shafer	rat neuron cell	rat in vitro	1241-94-7	2-Ethylhexyl diphenyl phosphate	EHDP	cell viability	0	NA	19.9526	0.0301995	13.7005
number actively bursting electrodes	network formation	USEPA	Shafer	rat neuron cell	rat in vitro	29761-21-5	Isodecyl diphenyl phosphate	IDDP	cell viability	0	NA	19.9526	0.0301995	NA
number actively bursting electrodes	network formation	USEPA	Shafer	rat neuron cell	rat in vitro	68937-41-7	Phenol, isopropylated, phosphate (3:1)	IPP	cell viability	-0.0219916	13.2351	19.9526	0.0301995	12.5815
number actively bursting electrodes	network formation	USEPA	Shafer	rat neuron cell	rat in vitro	79-94-7	3,3',5,5'-Tetrabromobisphenol A	TBBPA	cell viability	0	NA	30.1995	0.0301995	NA
number actively bursting electrodes	network formation	USEPA	Shafer	rat neuron cell	rat in vitro	115-96-8	Tris(2-chloroethyl) phosphate	TCEP	cell viability	0	NA	30.1995	0.0301995	NA
number actively bursting electrodes	network formation	USEPA	Shafer	rat neuron cell	rat in vitro	1330-78-5	Tricresyl phosphate	TMPP	cell viability	0	NA	19.9526	0.0301995	NA
number actively bursting electrodes	network formation	USEPA	Shafer	rat neuron cell	rat in vitro	115-86-6	Triphenyl phosphate	TPHP	cell viability	0	NA	30.1995	0.0301995	NA
number network spikes	network formation	USEPA	Shafer	rat neuron cell	rat in vitro	5436-43-1	2,2'4,4'-Tetrabromodiphenyl ether	BDE-47	cell viability	0.657803	2.62295	19.9526	0.01	11.9287
number network spikes	network formation	USEPA	Shafer	rat neuron cell	rat in vitro	56803-37-3	tert-Butylphenyl diphenyl phosphate	BPDP	cell viability	-0.197295	19.285	19.9526	0.0301995	12.244
number network spikes	network formation	USEPA	Shafer	rat neuron cell	rat in vitro	1241-94-7	2-Ethylhexyl diphenyl phosphate	EHDP	cell viability	0	NA	19.9526	0.0301995	13.7005
number network spikes	network formation	USEPA	Shafer	rat neuron cell	rat in vitro	29761-21-5	Isodecyl diphenyl phosphate	IDDP	cell viability	0	NA	19.9526	0.0301995	NA
number network spikes	network formation	USEPA	Shafer	rat neuron cell	rat in vitro	68937-41-7	Phenol, isopropylated, phosphate (3:1)	IPP	cell viability	0	NA	19.9526	0.0301995	12.5815
number network spikes	network formation	USEPA	Shafer	rat neuron cell	rat in vitro	79-94-7	3,3',5,5'-Tetrabromobisphenol A	TBBPA	cell viability	0	NA	30.1995	0.0301995	NA
number network spikes	network formation	USEPA	Shafer	rat neuron cell	rat in vitro	115-96-8	Tris(2-chloroethyl) phosphate	TCEP	cell viability	0	NA	30.1995	0.0301995	NA
number network spikes	network formation	USEPA	Shafer	rat neuron cell	rat in vitro	1330-78-5	Tricresyl phosphate	TMPP	cell viability	0	NA	19.9526	0.0301995	NA
number network spikes	network formation	USEPA	Shafer	rat neuron cell	rat in vitro	115-86-6	Triphenyl phosphate	TPHP	cell viability	0.0520359	26.7895	30.1995	0.0301995	NA
percent scrunching Full 12d	behavior	UCSanDiego	Collins	planaria	planaria	5436-43-1	2,2'4,4'-Tetrabromodiphenyl ether	BDE-47	percent mortality Full 12d	0.0558824	22.3872	100	0.01	25.4614
percent scrunching Full 12d	behavior	UCSanDiego	Collins	planaria	planaria	56803-37-3	tert-Butylphenyl diphenyl phosphate	BPDP	percent mortality Full 12d	0	NA	10	0.01	4.89779
percent scrunching Full 12d	behavior	UCSanDiego	Collins	planaria	planaria	1241-94-7	2-Ethylhexyl diphenyl phosphate	EHDP	percent mortality Full 12d	-0.0166667	22.3872	100	0.01	21.5443
percent scrunching Full 12d	behavior	UCSanDiego	Collins	planaria	planaria	29761-21-5	Isodecyl diphenyl phosphate	IDDP	percent mortality Full 12d	0	NA	100	0.01	27.5423
percent scrunching Full 12d	behavior	UCSanDiego	Collins	planaria	planaria	68937-41-7	Phenol, isopropylated, phosphate (3:1)	IPP	percent mortality Full 12d	0	NA	10	0.01	6.30957
percent scrunching Full 12d	behavior	UCSanDiego	Collins	planaria	planaria	79-94-7	3,3',5,5'-Tetrabromobisphenol A	TBBPA	percent mortality Full 12d	0	NA	10	0.01	19.9526
percent scrunching Full 12d	behavior	UCSanDiego	Collins	planaria	planaria	115-96-8	Tris(2-chloroethyl) phosphate	TCEP	percent mortality Full 12d	0	NA	100	0.01	NA
percent scrunching Full 12d	behavior	UCSanDiego	Collins	planaria	planaria	1330-78-5	Tricresyl phosphate	TMPP	percent mortality Full 12d	0	NA	100	0.01	26.5173
percent scrunching Full 12d	behavior	UCSanDiego	Collins	planaria	planaria	115-86-6	Triphenyl phosphate	TPHP	percent mortality Full 12d	0	NA	10	0.01	6.30957
percent scrunching Tail 12d	behavior	UCSanDiego	Collins	planaria	planaria	5436-43-1	2,2'4,4'-Tetrabromodiphenyl ether	BDE-47	percent mortality Full 12d	0.105882	19.9526	100	0.01	25.4614
percent scrunching Tail 12d	behavior	UCSanDiego	Collins	planaria	planaria	56803-37-3	tert-Butylphenyl diphenyl phosphate	BPDP	percent mortality Full 12d	0.06	4.2658	10	0.01	4.89779
percent scrunching Tail 12d	behavior	UCSanDiego	Collins	planaria	planaria	1241-94-7	2-Ethylhexyl diphenyl phosphate	EHDP	percent mortality Full 12d	0.633333	5.01187	100	0.01	21.5443
percent scrunching Tail 12d	behavior	UCSanDiego	Collins	planaria	planaria	29761-21-5	Isodecyl diphenyl phosphate	IDDP	percent mortality Full 12d	-0.26	50.1187	100	0.01	27.5423
percent scrunching Tail 12d	behavior	UCSanDiego	Collins	planaria	planaria	68937-41-7	Phenol, isopropylated, phosphate (3:1)	IPP	percent mortality Full 12d	0	NA	10	0.01	6.30957
percent scrunching Tail 12d	behavior	UCSanDiego	Collins	planaria	planaria	79-94-7	3,3',5,5'-Tetrabromobisphenol A	TBBPA	percent mortality Full 12d	0	NA	10	0.01	19.9526
percent scrunching Tail 12d	behavior	UCSanDiego	Collins	planaria	planaria	115-96-8	Tris(2-chloroethyl) phosphate	TCEP	percent mortality Full 12d	0	NA	100	0.01	NA
percent scrunching Tail 12d	behavior	UCSanDiego	Collins	planaria	planaria	1330-78-5	Tricresyl phosphate	TMPP	percent mortality Full 12d	-0.236471	45.7088	100	0.01	26.5173
percent scrunching Tail 12d	behavior	UCSanDiego	Collins	planaria	planaria	115-86-6	Triphenyl phosphate	TPHP	percent mortality Full 12d	0.35	2.81838	10	0.01	6.30957
percent spikes in burst	network formation	USEPA	Shafer	rat neuron cell	rat in vitro	5436-43-1	2,2'4,4'-Tetrabromodiphenyl ether	BDE-47	cell viability	-0.0459971	13.2614	19.9526	0.01	11.9287
percent spikes in burst	network formation	USEPA	Shafer	rat neuron cell	rat in vitro	56803-37-3	tert-Butylphenyl diphenyl phosphate	BPDP	cell viability	-0.138083	16.827	19.9526	0.0301995	12.244
percent spikes in burst	network formation	USEPA	Shafer	rat neuron cell	rat in vitro	1241-94-7	2-Ethylhexyl diphenyl phosphate	EHDP	cell viability	-0.0248122	14.506	19.9526	0.0301995	13.7005
percent spikes in burst	network formation	USEPA	Shafer	rat neuron cell	rat in vitro	29761-21-5	Isodecyl diphenyl phosphate	IDDP	cell viability	0	NA	19.9526	0.0301995	NA
percent spikes in burst	network formation	USEPA	Shafer	rat neuron cell	rat in vitro	68937-41-7	Phenol, isopropylated, phosphate (3:1)	IPP	cell viability	-0.12221	16.6703	19.9526	0.0301995	12.5815
percent spikes in burst	network formation	USEPA	Shafer	rat neuron cell	rat in vitro	79-94-7	3,3',5,5'-Tetrabromobisphenol A	TBBPA	cell viability	0	NA	30.1995	0.0301995	NA
percent spikes in burst	network formation	USEPA	Shafer	rat neuron cell	rat in vitro	115-96-8	Tris(2-chloroethyl) phosphate	TCEP	cell viability	0	NA	30.1995	0.0301995	NA
percent spikes in burst	network formation	USEPA	Shafer	rat neuron cell	rat in vitro	1330-78-5	Tricresyl phosphate	TMPP	cell viability	0	NA	19.9526	0.0301995	NA
percent spikes in burst	network formation	USEPA	Shafer	rat neuron cell	rat in vitro	115-86-6	Triphenyl phosphate	TPHP	cell viability	0	NA	30.1995	0.0301995	NA
percent spikes in network spike	network formation	USEPA	Shafer	rat neuron cell	rat in vitro	5436-43-1	2,2'4,4'-Tetrabromodiphenyl ether	BDE-47	cell viability	0.255116	6.62944	19.9526	0.01	11.9287
percent spikes in network spike	network formation	USEPA	Shafer	rat neuron cell	rat in vitro	56803-37-3	tert-Butylphenyl diphenyl phosphate	BPDP	cell viability	-0.0807727	14.7468	19.9526	0.0301995	12.244
percent spikes in network spike	network formation	USEPA	Shafer	rat neuron cell	rat in vitro	1241-94-7	2-Ethylhexyl diphenyl phosphate	EHDP	cell viability	-0.163074	19.9439	19.9526	0.0301995	13.7005
percent spikes in network spike	network formation	USEPA	Shafer	rat neuron cell	rat in vitro	29761-21-5	Isodecyl diphenyl phosphate	IDDP	cell viability	0	NA	19.9526	0.0301995	NA
percent spikes in network spike	network formation	USEPA	Shafer	rat neuron cell	rat in vitro	68937-41-7	Phenol, isopropylated, phosphate (3:1)	IPP	cell viability	-0.165327	18.4103	19.9526	0.0301995	12.5815
percent spikes in network spike	network formation	USEPA	Shafer	rat neuron cell	rat in vitro	79-94-7	3,3',5,5'-Tetrabromobisphenol A	TBBPA	cell viability	0	NA	30.1995	0.0301995	NA
percent spikes in network spike	network formation	USEPA	Shafer	rat neuron cell	rat in vitro	115-96-8	Tris(2-chloroethyl) phosphate	TCEP	cell viability	0	NA	30.1995	0.0301995	NA
percent spikes in network spike	network formation	USEPA	Shafer	rat neuron cell	rat in vitro	1330-78-5	Tricresyl phosphate	TMPP	cell viability	0	NA	19.9526	0.0301995	NA
percent spikes in network spike	network formation	USEPA	Shafer	rat neuron cell	rat in vitro	115-86-6	Triphenyl phosphate	TPHP	cell viability	0.136711	22.0439	30.1995	0.0301995	NA
PNS neurite outgrowth	PNS neurite outgrowth	UKonstanz	Leist	human PNS cell	human in vitro	5436-43-1	2,2'4,4'-Tetrabromodiphenyl ether	BDE-47	PNS cell viability	0	NA	19.9526	0.0812831	NA
PNS neurite outgrowth	PNS neurite outgrowth	UKonstanz	Leist	human PNS cell	human in vitro	56803-37-3	tert-Butylphenyl diphenyl phosphate	BPDP	PNS cell viability	0	NA	19.9526	0.0812831	NA
PNS neurite outgrowth	PNS neurite outgrowth	UKonstanz	Leist	human PNS cell	human in vitro	1241-94-7	2-Ethylhexyl diphenyl phosphate	EHDP	PNS cell viability	0	NA	19.9526	0.0812831	NA
PNS neurite outgrowth	PNS neurite outgrowth	UKonstanz	Leist	human PNS cell	human in vitro	29761-21-5	Isodecyl diphenyl phosphate	IDDP	PNS cell viability	0	NA	19.9526	0.0812831	NA
PNS neurite outgrowth	PNS neurite outgrowth	UKonstanz	Leist	human PNS cell	human in vitro	68937-41-7	Phenol, isopropylated, phosphate (3:1)	IPP	PNS cell viability	0	NA	19.9526	0.0812831	NA
PNS neurite outgrowth	PNS neurite outgrowth	UKonstanz	Leist	human PNS cell	human in vitro	79-94-7	3,3',5,5'-Tetrabromobisphenol A	TBBPA	PNS cell viability	0	NA	19.9526	0.0812831	NA
PNS neurite outgrowth	PNS neurite outgrowth	UKonstanz	Leist	human PNS cell	human in vitro	115-96-8	Tris(2-chloroethyl) phosphate	TCEP	PNS cell viability	0	NA	19.9526	0.0812831	NA
PNS neurite outgrowth	PNS neurite outgrowth	UKonstanz	Leist	human PNS cell	human in vitro	115-86-6	Triphenyl phosphate	TPHP	PNS cell viability	0	NA	19.9526	0.0812831	NA
responder	proliferation	USEPA	Mundy	human NP1 cell	human in vitro	5436-43-1	2,2'4,4'-Tetrabromodiphenyl ether	BDE-47	selected object count	0	NA	19.9526	0.00301995	NA
responder	proliferation	USEPA	Mundy	human NP1 cell	human in vitro	56803-37-3	tert-Butylphenyl diphenyl phosphate	BPDP	selected object count	0.3	7.24436	30.1995	0.00301995	14.4544
responder	proliferation	USEPA	Mundy	human NP1 cell	human in vitro	1241-94-7	2-Ethylhexyl diphenyl phosphate	EHDP	selected object count	0.01	13.1826	30.1995	0.00301995	13.4896
responder	proliferation	USEPA	Mundy	human NP1 cell	human in vitro	29761-21-5	Isodecyl diphenyl phosphate	IDDP	selected object count	0.36	6.0256	30.1995	0.00301995	13.8038
responder	proliferation	USEPA	Mundy	human NP1 cell	human in vitro	68937-41-7	Phenol, isopropylated, phosphate (3:1)	IPP	selected object count	0.28	8.70964	30.1995	0.00301995	16.5959
responder	proliferation	USEPA	Mundy	human NP1 cell	human in vitro	79-94-7	3,3',5,5'-Tetrabromobisphenol A	TBBPA	selected object count	0	NA	30.1995	0.00301995	NA
responder	proliferation	USEPA	Mundy	human NP1 cell	human in vitro	115-96-8	Tris(2-chloroethyl) phosphate	TCEP	selected object count	0	NA	30.1995	0.00301995	NA
responder	proliferation	USEPA	Mundy	human NP1 cell	human in vitro	13674-87-8	Tris(1,3-dichloro-2-propyl)phosphate	TDCIPP	selected object count	0	NA	30.1995	0.00301995	NA
responder	proliferation	USEPA	Mundy	human NP1 cell	human in vitro	1330-78-5	Tricresyl phosphate	TMPP	selected object count	0.61	7.4131	30.1995	0.00301995	NA
responder	proliferation	USEPA	Mundy	human NP1 cell	human in vitro	115-86-6	Triphenyl phosphate	TPHP	selected object count	0	NA	30.1995	0.00301995	NA
thermotaxis with heat Full 12d	behavior	UCSanDiego	Collins	planaria	planaria	5436-43-1	2,2'4,4'-Tetrabromodiphenyl ether	BDE-47	percent mortality Full 12d	0	NA	10	0.01	25.4614
thermotaxis with heat Full 12d	behavior	UCSanDiego	Collins	planaria	planaria	56803-37-3	tert-Butylphenyl diphenyl phosphate	BPDP	percent mortality Full 12d	0	NA	10	0.01	4.89779
thermotaxis with heat Full 12d	behavior	UCSanDiego	Collins	planaria	planaria	1241-94-7	2-Ethylhexyl diphenyl phosphate	EHDP	percent mortality Full 12d	0	NA	10	0.01	21.5443
thermotaxis with heat Full 12d	behavior	UCSanDiego	Collins	planaria	planaria	29761-21-5	Isodecyl diphenyl phosphate	IDDP	percent mortality Full 12d	0	NA	100	0.01	27.5423
thermotaxis with heat Full 12d	behavior	UCSanDiego	Collins	planaria	planaria	68937-41-7	Phenol, isopropylated, phosphate (3:1)	IPP	percent mortality Full 12d	0	NA	10	0.01	6.30957
thermotaxis with heat Full 12d	behavior	UCSanDiego	Collins	planaria	planaria	79-94-7	3,3',5,5'-Tetrabromobisphenol A	TBBPA	percent mortality Full 12d	0	NA	10	0.01	19.9526
thermotaxis with heat Full 12d	behavior	UCSanDiego	Collins	planaria	planaria	115-96-8	Tris(2-chloroethyl) phosphate	TCEP	percent mortality Full 12d	0	NA	100	0.01	NA
thermotaxis with heat Full 12d	behavior	UCSanDiego	Collins	planaria	planaria	1330-78-5	Tricresyl phosphate	TMPP	percent mortality Full 12d	0	NA	100	0.01	26.5173
thermotaxis with heat Full 12d	behavior	UCSanDiego	Collins	planaria	planaria	115-86-6	Triphenyl phosphate	TPHP	percent mortality Full 12d	0	NA	10	0.01	6.30957
thermotaxis with heat Tail 12d	behavior	UCSanDiego	Collins	planaria	planaria	5436-43-1	2,2'4,4'-Tetrabromodiphenyl ether	BDE-47	percent mortality Full 12d	0	NA	10	0.01	25.4614
thermotaxis with heat Tail 12d	behavior	UCSanDiego	Collins	planaria	planaria	56803-37-3	tert-Butylphenyl diphenyl phosphate	BPDP	percent mortality Full 12d	0	NA	10	0.01	4.89779
thermotaxis with heat Tail 12d	behavior	UCSanDiego	Collins	planaria	planaria	1241-94-7	2-Ethylhexyl diphenyl phosphate	EHDP	percent mortality Full 12d	-0.404372	54.6644	100	0.01	21.5443
thermotaxis with heat Tail 12d	behavior	UCSanDiego	Collins	planaria	planaria	29761-21-5	Isodecyl diphenyl phosphate	IDDP	percent mortality Full 12d	0	NA	100	0.01	27.5423
thermotaxis with heat Tail 12d	behavior	UCSanDiego	Collins	planaria	planaria	68937-41-7	Phenol, isopropylated, phosphate (3:1)	IPP	percent mortality Full 12d	0	NA	10	0.01	6.30957
thermotaxis with heat Tail 12d	behavior	UCSanDiego	Collins	planaria	planaria	79-94-7	3,3',5,5'-Tetrabromobisphenol A	TBBPA	percent mortality Full 12d	0	NA	10	0.01	19.9526
thermotaxis with heat Tail 12d	behavior	UCSanDiego	Collins	planaria	planaria	115-96-8	Tris(2-chloroethyl) phosphate	TCEP	percent mortality Full 12d	0	NA	100	0.01	NA
thermotaxis with heat Tail 12d	behavior	UCSanDiego	Collins	planaria	planaria	1330-78-5	Tricresyl phosphate	TMPP	percent mortality Full 12d	0	NA	100	0.01	26.5173
thermotaxis with heat Tail 12d	behavior	UCSanDiego	Collins	planaria	planaria	115-86-6	Triphenyl phosphate	TPHP	percent mortality Full 12d	0	NA	10	0.01	6.30957
total branches	neurite outgrowth	MolDevices	Sirenko	human iPSC neuron	human in vitro	5436-43-1	2,2'4,4'-Tetrabromodiphenyl ether	BDE-47	cell viability	0.191575	18.6548	100	0.301995	28.9979
total branches	neurite outgrowth	MolDevices	Sirenko	human iPSC neuron	human in vitro	56803-37-3	tert-Butylphenyl diphenyl phosphate	BPDP	cell viability	-0.00318509	13.2019	100	0.301995	13.1055
total branches	neurite outgrowth	MolDevices	Sirenko	human iPSC neuron	human in vitro	1241-94-7	2-Ethylhexyl diphenyl phosphate	EHDP	cell viability	-0.187581	40.3319	100	0.301995	26.1859
total branches	neurite outgrowth	MolDevices	Sirenko	human iPSC neuron	human in vitro	29761-21-5	Isodecyl diphenyl phosphate	IDDP	cell viability	0.184679	22.2835	100	0.301995	34.0928
total branches	neurite outgrowth	MolDevices	Sirenko	human iPSC neuron	human in vitro	68937-41-7	Phenol, isopropylated, phosphate (3:1)	IPP	cell viability	0.0275955	14.4453	100	0.301995	15.3929
total branches	neurite outgrowth	MolDevices	Sirenko	human iPSC neuron	human in vitro	79-94-7	3,3',5,5'-Tetrabromobisphenol A	TBBPA	cell viability	0	NA	100	0.301995	NA
total branches	neurite outgrowth	MolDevices	Sirenko	human iPSC neuron	human in vitro	115-96-8	Tris(2-chloroethyl) phosphate	TCEP	cell viability	0	NA	100	0.301995	NA
total branches	neurite outgrowth	MolDevices	Sirenko	human iPSC neuron	human in vitro	1330-78-5	Tricresyl phosphate	TMPP	cell viability	0.271843	23.1946	100	0.301995	43.374
total branches	neurite outgrowth	MolDevices	Sirenko	human iPSC neuron	human in vitro	115-86-6	Triphenyl phosphate	TPHP	cell viability	0.227398	20.7736	100	0.301995	35.068
total outgrowth	neurite outgrowth	MolDevices	Sirenko	human iPSC neuron	human in vitro	5436-43-1	2,2'4,4'-Tetrabromodiphenyl ether	BDE-47	cell viability	-0.0843716	35.2159	100	0.301995	28.9979
total outgrowth	neurite outgrowth	MolDevices	Sirenko	human iPSC neuron	human in vitro	56803-37-3	tert-Butylphenyl diphenyl phosphate	BPDP	cell viability	0.128097	9.75789	100	0.301995	13.1055
total outgrowth	neurite outgrowth	MolDevices	Sirenko	human iPSC neuron	human in vitro	1241-94-7	2-Ethylhexyl diphenyl phosphate	EHDP	cell viability	-0.130344	35.3518	100	0.301995	26.1859
total outgrowth	neurite outgrowth	MolDevices	Sirenko	human iPSC neuron	human in vitro	29761-21-5	Isodecyl diphenyl phosphate	IDDP	cell viability	0.149774	24.1485	100	0.301995	34.0928
total outgrowth	neurite outgrowth	MolDevices	Sirenko	human iPSC neuron	human in vitro	68937-41-7	Phenol, isopropylated, phosphate (3:1)	IPP	cell viability	0.059688	13.4163	100	0.301995	15.3929
total outgrowth	neurite outgrowth	MolDevices	Sirenko	human iPSC neuron	human in vitro	79-94-7	3,3',5,5'-Tetrabromobisphenol A	TBBPA	cell viability	0	NA	100	0.301995	NA
total outgrowth	neurite outgrowth	MolDevices	Sirenko	human iPSC neuron	human in vitro	115-96-8	Tris(2-chloroethyl) phosphate	TCEP	cell viability	0	NA	100	0.301995	NA
total outgrowth	neurite outgrowth	MolDevices	Sirenko	human iPSC neuron	human in vitro	1330-78-5	Tricresyl phosphate	TMPP	cell viability	0.247808	24.5144	100	0.301995	43.374
total outgrowth	neurite outgrowth	MolDevices	Sirenko	human iPSC neuron	human in vitro	115-86-6	Triphenyl phosphate	TPHP	cell viability	0.252507	19.6067	100	0.301995	35.068
total processes	neurite outgrowth	MolDevices	Sirenko	human iPSC neuron	human in vitro	5436-43-1	2,2'4,4'-Tetrabromodiphenyl ether	BDE-47	cell viability	-0.130547	39.1664	100	0.301995	28.9979
total processes	neurite outgrowth	MolDevices	Sirenko	human iPSC neuron	human in vitro	56803-37-3	tert-Butylphenyl diphenyl phosphate	BPDP	cell viability	-0.0112982	13.4509	100	0.301995	13.1055
total processes	neurite outgrowth	MolDevices	Sirenko	human iPSC neuron	human in vitro	1241-94-7	2-Ethylhexyl diphenyl phosphate	EHDP	cell viability	-0.178222	39.4721	100	0.301995	26.1859
total processes	neurite outgrowth	MolDevices	Sirenko	human iPSC neuron	human in vitro	29761-21-5	Isodecyl diphenyl phosphate	IDDP	cell viability	-0.0576993	38.937	100	0.301995	34.0928
total processes	neurite outgrowth	MolDevices	Sirenko	human iPSC neuron	human in vitro	68937-41-7	Phenol, isopropylated, phosphate (3:1)	IPP	cell viability	-0.000215123	15.4006	100	0.301995	15.3929
total processes	neurite outgrowth	MolDevices	Sirenko	human iPSC neuron	human in vitro	79-94-7	3,3',5,5'-Tetrabromobisphenol A	TBBPA	cell viability	0	NA	100	0.301995	NA
total processes	neurite outgrowth	MolDevices	Sirenko	human iPSC neuron	human in vitro	115-96-8	Tris(2-chloroethyl) phosphate	TCEP	cell viability	0	NA	100	0.301995	NA
total processes	neurite outgrowth	MolDevices	Sirenko	human iPSC neuron	human in vitro	1330-78-5	Tricresyl phosphate	TMPP	cell viability	-0.0398242	47.5394	100	0.301995	43.374
total processes	neurite outgrowth	MolDevices	Sirenko	human iPSC neuron	human in vitro	115-86-6	Triphenyl phosphate	TPHP	cell viability	-0.194844	54.9231	100	0.301995	35.068

## Sheet: SuppS5_Heatmap2
Table S5: most sensitive BMC by function and institute
Endpoint	Function	Institute	Provider	Model	System	CASRN	Chemical_name	Chemical_code	Endpoint (Cytotoxicity)	Selectivity score	BMC	Highest tested concentration	Lowest tested concentration	BMC (cytotoxicity)
IUF_NPC4_neurite_area_120hr	neurite outgrowth	IUF	Fritsche	human 3D neurosphere	human 3D neurosphere	5436-43-1	2,2'4,4'-Tetrabromodiphenyl ether	BDE-47	IUF_NPC2-5_cytotoxicity_120hr	0	NA	20	0.0274348	NA
IUF_NPC4_neurite_area_120hr	neurite outgrowth	IUF	Fritsche	human 3D neurosphere	human 3D neurosphere	56803-37-3	tert-Butylphenyl diphenyl phosphate	BPDP	IUF_NPC2-5_cytotoxicity_120hr	0	NA	20	0.0274348	17.8231
IUF_NPC4_neurite_area_120hr	neurite outgrowth	IUF	Fritsche	human 3D neurosphere	human 3D neurosphere	1241-94-7	2-Ethylhexyl diphenyl phosphate	EHDP	IUF_NPC2-5_cytotoxicity_120hr	0.0034191	19.8432	20	0.0274348	NA
IUF_NPC4_neurite_length_120hr	neurite outgrowth	IUF	Fritsche	human 3D neurosphere	human 3D neurosphere	29761-21-5	Isodecyl diphenyl phosphate	IDDP	IUF_NPC2-5_cytotoxicity_120hr	0.110199	15.5178	20	0.0274348	NA
IUF_NPC4_neurite_area_120hr	neurite outgrowth	IUF	Fritsche	human 3D neurosphere	human 3D neurosphere	68937-41-7	Phenol, isopropylated, phosphate (3:1)	IPP	IUF_NPC2-5_cytotoxicity_120hr	0	NA	20	0.0274348	NA
IUF_NPC4_neurite_area_120hr	neurite outgrowth	IUF	Fritsche	human 3D neurosphere	human 3D neurosphere	79-94-7	3,3',5,5'-Tetrabromobisphenol A	TBBPA	IUF_NPC2-5_cytotoxicity_120hr	-0.196067	2.92461	20	0.0274348	1.86209
IUF_NPC4_neurite_area_120hr	neurite outgrowth	IUF	Fritsche	human 3D neurosphere	human 3D neurosphere	115-96-8	Tris(2-chloroethyl) phosphate	TCEP	IUF_NPC2-5_cytotoxicity_120hr	0	NA	20	0.0274348	NA
IUF_NPC4_neurite_area_120hr	neurite outgrowth	IUF	Fritsche	human 3D neurosphere	human 3D neurosphere	13674-87-8	Tris(1,3-dichloro-2-propyl)phosphate	TDCIPP	IUF_NPC2-5_cytotoxicity_120hr	0	NA	20	0.0274348	NA
IUF_NPC4_neurite_area_120hr	neurite outgrowth	IUF	Fritsche	human 3D neurosphere	human 3D neurosphere	1330-78-5	Tricresyl phosphate	TMPP	IUF_NPC2-5_cytotoxicity_120hr	0	NA	20	0.0274348	NA
IUF_NPC4_neurite_area_120hr	neurite outgrowth	IUF	Fritsche	human 3D neurosphere	human 3D neurosphere	115-86-6	Triphenyl phosphate	TPHP	IUF_NPC2-5_cytotoxicity_120hr	0	NA	20	0.0274348	NA
IUF_NPC3_neuronal_differentiation_120hr	neuron differentiation	IUF	Fritsche	human 3D neurosphere	human 3D neurosphere	5436-43-1	2,2'4,4'-Tetrabromodiphenyl ether	BDE-47	IUF_NPC2-5_cytotoxicity_120hr	0	NA	20	0.0274348	NA
IUF_NPC3_neuronal_differentiation_120hr	neuron differentiation	IUF	Fritsche	human 3D neurosphere	human 3D neurosphere	56803-37-3	tert-Butylphenyl diphenyl phosphate	BPDP	IUF_NPC2-5_cytotoxicity_120hr	0	NA	20	0.0274348	17.8231
IUF_NPC3_neuronal_differentiation_120hr	neuron differentiation	IUF	Fritsche	human 3D neurosphere	human 3D neurosphere	1241-94-7	2-Ethylhexyl diphenyl phosphate	EHDP	IUF_NPC2-5_cytotoxicity_120hr	0	NA	20	0.0274348	NA
IUF_NPC3_neuronal_differentiation_120hr	neuron differentiation	IUF	Fritsche	human 3D neurosphere	human 3D neurosphere	29761-21-5	Isodecyl diphenyl phosphate	IDDP	IUF_NPC2-5_cytotoxicity_120hr	0	NA	20	0.0274348	NA
IUF_NPC3_neuronal_differentiation_120hr	neuron differentiation	IUF	Fritsche	human 3D neurosphere	human 3D neurosphere	68937-41-7	Phenol, isopropylated, phosphate (3:1)	IPP	IUF_NPC2-5_cytotoxicity_120hr	0	NA	20	0.0274348	NA
IUF_NPC3_neuronal_differentiation_120hr	neuron differentiation	IUF	Fritsche	human 3D neurosphere	human 3D neurosphere	79-94-7	3,3',5,5'-Tetrabromobisphenol A	TBBPA	IUF_NPC2-5_cytotoxicity_120hr	-0.243779	3.26422	20	0.0274348	1.86209
IUF_NPC3_neuronal_differentiation_120hr	neuron differentiation	IUF	Fritsche	human 3D neurosphere	human 3D neurosphere	115-96-8	Tris(2-chloroethyl) phosphate	TCEP	IUF_NPC2-5_cytotoxicity_120hr	0	NA	20	0.0274348	NA
IUF_NPC3_neuronal_differentiation_120hr	neuron differentiation	IUF	Fritsche	human 3D neurosphere	human 3D neurosphere	13674-87-8	Tris(1,3-dichloro-2-propyl)phosphate	TDCIPP	IUF_NPC2-5_cytotoxicity_120hr	0	NA	20	0.0274348	NA
IUF_NPC3_neuronal_differentiation_120hr	neuron differentiation	IUF	Fritsche	human 3D neurosphere	human 3D neurosphere	1330-78-5	Tricresyl phosphate	TMPP	IUF_NPC2-5_cytotoxicity_120hr	0	NA	20	0.0274348	NA
IUF_NPC3_neuronal_differentiation_120hr	neuron differentiation	IUF	Fritsche	human 3D neurosphere	human 3D neurosphere	115-86-6	Triphenyl phosphate	TPHP	IUF_NPC2-5_cytotoxicity_120hr	0	NA	20	0.0274348	NA
IUF_NPC2b_neuronal_migration_120hr	neuron migration	IUF	Fritsche	human 3D neurosphere	human 3D neurosphere	5436-43-1	2,2'4,4'-Tetrabromodiphenyl ether	BDE-47	IUF_NPC2-5_cytotoxicity_120hr	0	NA	20	0.0274348	NA
IUF_NPC2b_neuronal_migration_120hr	neuron migration	IUF	Fritsche	human 3D neurosphere	human 3D neurosphere	56803-37-3	tert-Butylphenyl diphenyl phosphate	BPDP	IUF_NPC2-5_cytotoxicity_120hr	0	NA	20	0.0274348	17.8231
IUF_NPC2b_neuronal_migration_120hr	neuron migration	IUF	Fritsche	human 3D neurosphere	human 3D neurosphere	1241-94-7	2-Ethylhexyl diphenyl phosphate	EHDP	IUF_NPC2-5_cytotoxicity_120hr	0	NA	20	0.0274348	NA
IUF_NPC2b_neuronal_migration_120hr	neuron migration	IUF	Fritsche	human 3D neurosphere	human 3D neurosphere	29761-21-5	Isodecyl diphenyl phosphate	IDDP	IUF_NPC2-5_cytotoxicity_120hr	0	NA	20	0.0274348	NA
IUF_NPC2b_neuronal_migration_120hr	neuron migration	IUF	Fritsche	human 3D neurosphere	human 3D neurosphere	68937-41-7	Phenol, isopropylated, phosphate (3:1)	IPP	IUF_NPC2-5_cytotoxicity_120hr	0	NA	20	0.0274348	NA
IUF_NPC2b_neuronal_migration_120hr	neuron migration	IUF	Fritsche	human 3D neurosphere	human 3D neurosphere	79-94-7	3,3',5,5'-Tetrabromobisphenol A	TBBPA	IUF_NPC2-5_cytotoxicity_120hr	-0.172211	2.76829	20	0.0274348	1.86209
IUF_NPC2b_neuronal_migration_120hr	neuron migration	IUF	Fritsche	human 3D neurosphere	human 3D neurosphere	115-96-8	Tris(2-chloroethyl) phosphate	TCEP	IUF_NPC2-5_cytotoxicity_120hr	0	NA	20	0.0274348	NA
IUF_NPC2b_neuronal_migration_120hr	neuron migration	IUF	Fritsche	human 3D neurosphere	human 3D neurosphere	13674-87-8	Tris(1,3-dichloro-2-propyl)phosphate	TDCIPP	IUF_NPC2-5_cytotoxicity_120hr	0	NA	20	0.0274348	NA
IUF_NPC2b_neuronal_migration_120hr	neuron migration	IUF	Fritsche	human 3D neurosphere	human 3D neurosphere	1330-78-5	Tricresyl phosphate	TMPP	IUF_NPC2-5_cytotoxicity_120hr	0	NA	20	0.0274348	NA
IUF_NPC2b_neuronal_migration_120hr	neuron migration	IUF	Fritsche	human 3D neurosphere	human 3D neurosphere	115-86-6	Triphenyl phosphate	TPHP	IUF_NPC2-5_cytotoxicity_120hr	0	NA	20	0.0274348	NA
IUF_NPC5_oligodendrocyte_differentiation_120hr	oligo differentiation	IUF	Fritsche	human 3D neurosphere	human 3D neurosphere	5436-43-1	2,2'4,4'-Tetrabromodiphenyl ether	BDE-47	IUF_NPC2-5_cytotoxicity_120hr	0.232183	11.7178	20	0.0274348	NA
IUF_NPC5_oligodendrocyte_differentiation_120hr	oligo differentiation	IUF	Fritsche	human 3D neurosphere	human 3D neurosphere	56803-37-3	tert-Butylphenyl diphenyl phosphate	BPDP	IUF_NPC2-5_cytotoxicity_120hr	0.649231	3.99717	20	0.0274348	17.8231
IUF_NPC5_oligodendrocyte_differentiation_120hr	oligo differentiation	IUF	Fritsche	human 3D neurosphere	human 3D neurosphere	1241-94-7	2-Ethylhexyl diphenyl phosphate	EHDP	IUF_NPC2-5_cytotoxicity_120hr	0.120187	15.165	20	0.0274348	NA
IUF_NPC5_oligodendrocyte_differentiation_120hr	oligo differentiation	IUF	Fritsche	human 3D neurosphere	human 3D neurosphere	29761-21-5	Isodecyl diphenyl phosphate	IDDP	IUF_NPC2-5_cytotoxicity_120hr	0.555221	5.56941	20	0.0274348	NA
IUF_NPC5_oligodendrocyte_differentiation_120hr	oligo differentiation	IUF	Fritsche	human 3D neurosphere	human 3D neurosphere	68937-41-7	Phenol, isopropylated, phosphate (3:1)	IPP	IUF_NPC2-5_cytotoxicity_120hr	0.537464	5.80185	20	0.0274348	NA
IUF_NPC5_oligodendrocyte_differentiation_120hr	oligo differentiation	IUF	Fritsche	human 3D neurosphere	human 3D neurosphere	79-94-7	3,3',5,5'-Tetrabromobisphenol A	TBBPA	IUF_NPC2-5_cytotoxicity_120hr	0.443592	0.670516	20	0.0274348	1.86209
IUF_NPC5_oligodendrocyte_differentiation_120hr	oligo differentiation	IUF	Fritsche	human 3D neurosphere	human 3D neurosphere	115-96-8	Tris(2-chloroethyl) phosphate	TCEP	IUF_NPC2-5_cytotoxicity_120hr	0	NA	20	0.0274348	NA
IUF_NPC5_oligodendrocyte_differentiation_120hr	oligo differentiation	IUF	Fritsche	human 3D neurosphere	human 3D neurosphere	13674-87-8	Tris(1,3-dichloro-2-propyl)phosphate	TDCIPP	IUF_NPC2-5_cytotoxicity_120hr	0.578679	5.27657	20	0.0274348	NA
IUF_NPC5_oligodendrocyte_differentiation_120hr	oligo differentiation	IUF	Fritsche	human 3D neurosphere	human 3D neurosphere	1330-78-5	Tricresyl phosphate	TMPP	IUF_NPC2-5_cytotoxicity_120hr	0	NA	20	0.0274348	NA
IUF_NPC5_oligodendrocyte_differentiation_120hr	oligo differentiation	IUF	Fritsche	human 3D neurosphere	human 3D neurosphere	115-86-6	Triphenyl phosphate	TPHP	IUF_NPC2-5_cytotoxicity_120hr	0	NA	20	0.0274348	NA
IUF_NPC2c_oligodendrocyte_migration_120hr	oligo migration	IUF	Fritsche	human 3D neurosphere	human 3D neurosphere	5436-43-1	2,2'4,4'-Tetrabromodiphenyl ether	BDE-47	IUF_NPC2-5_cytotoxicity_120hr	0.176586	13.3182	20	0.0274348	NA
IUF_NPC2c_oligodendrocyte_migration_120hr	oligo migration	IUF	Fritsche	human 3D neurosphere	human 3D neurosphere	56803-37-3	tert-Butylphenyl diphenyl phosphate	BPDP	IUF_NPC2-5_cytotoxicity_120hr	0	NA	20	0.0274348	17.8231
IUF_NPC2c_oligodendrocyte_migration_120hr	oligo migration	IUF	Fritsche	human 3D neurosphere	human 3D neurosphere	1241-94-7	2-Ethylhexyl diphenyl phosphate	EHDP	IUF_NPC2-5_cytotoxicity_120hr	0	NA	20	0.0274348	NA
IUF_NPC2c_oligodendrocyte_migration_120hr	oligo migration	IUF	Fritsche	human 3D neurosphere	human 3D neurosphere	29761-21-5	Isodecyl diphenyl phosphate	IDDP	IUF_NPC2-5_cytotoxicity_120hr	0	NA	20	0.0274348	NA
IUF_NPC2c_oligodendrocyte_migration_120hr	oligo migration	IUF	Fritsche	human 3D neurosphere	human 3D neurosphere	68937-41-7	Phenol, isopropylated, phosphate (3:1)	IPP	IUF_NPC2-5_cytotoxicity_120hr	0	NA	20	0.0274348	NA
IUF_NPC2c_oligodendrocyte_migration_120hr	oligo migration	IUF	Fritsche	human 3D neurosphere	human 3D neurosphere	79-94-7	3,3',5,5'-Tetrabromobisphenol A	TBBPA	IUF_NPC2-5_cytotoxicity_120hr	-0.148355	2.62033	20	0.0274348	1.86209
IUF_NPC2c_oligodendrocyte_migration_120hr	oligo migration	IUF	Fritsche	human 3D neurosphere	human 3D neurosphere	115-96-8	Tris(2-chloroethyl) phosphate	TCEP	IUF_NPC2-5_cytotoxicity_120hr	0	NA	20	0.0274348	NA
IUF_NPC2c_oligodendrocyte_migration_120hr	oligo migration	IUF	Fritsche	human 3D neurosphere	human 3D neurosphere	13674-87-8	Tris(1,3-dichloro-2-propyl)phosphate	TDCIPP	IUF_NPC2-5_cytotoxicity_120hr	0	NA	20	0.0274348	NA
IUF_NPC2c_oligodendrocyte_migration_120hr	oligo migration	IUF	Fritsche	human 3D neurosphere	human 3D neurosphere	1330-78-5	Tricresyl phosphate	TMPP	IUF_NPC2-5_cytotoxicity_120hr	0	NA	20	0.0274348	NA
IUF_NPC2c_oligodendrocyte_migration_120hr	oligo migration	IUF	Fritsche	human 3D neurosphere	human 3D neurosphere	115-86-6	Triphenyl phosphate	TPHP	IUF_NPC2-5_cytotoxicity_120hr	0	NA	20	0.0274348	NA
IUF_NPC1a_proliferation_BrdU_72hr	proliferation	IUF	Fritsche	human 3D neurosphere	human 3D neurosphere	5436-43-1	2,2'4,4'-Tetrabromodiphenyl ether	BDE-47	IUF_NPC1_cytotoxicity_72hr	0	NA	20	0.0274348	NA
IUF_NPC1a_proliferation_BrdU_72hr	proliferation	IUF	Fritsche	human 3D neurosphere	human 3D neurosphere	56803-37-3	tert-Butylphenyl diphenyl phosphate	BPDP	IUF_NPC1_cytotoxicity_72hr	0	NA	20	0.0274348	NA
IUF_NPC1a_proliferation_BrdU_72hr	proliferation	IUF	Fritsche	human 3D neurosphere	human 3D neurosphere	1241-94-7	2-Ethylhexyl diphenyl phosphate	EHDP	IUF_NPC1_cytotoxicity_72hr	1.08507	1.6442	20	0.0274348	NA
IUF_NPC1a_proliferation_BrdU_72hr	proliferation	IUF	Fritsche	human 3D neurosphere	human 3D neurosphere	29761-21-5	Isodecyl diphenyl phosphate	IDDP	IUF_NPC1_cytotoxicity_72hr	0	NA	20	0.0274348	NA
IUF_NPC1a_proliferation_BrdU_72hr	proliferation	IUF	Fritsche	human 3D neurosphere	human 3D neurosphere	68937-41-7	Phenol, isopropylated, phosphate (3:1)	IPP	IUF_NPC1_cytotoxicity_72hr	0	NA	20	0.0274348	NA
IUF_NPC1a_proliferation_BrdU_72hr	proliferation	IUF	Fritsche	human 3D neurosphere	human 3D neurosphere	79-94-7	3,3',5,5'-Tetrabromobisphenol A	TBBPA	IUF_NPC1_cytotoxicity_72hr	0	NA	20	0.0274348	NA
IUF_NPC1a_proliferation_BrdU_72hr	proliferation	IUF	Fritsche	human 3D neurosphere	human 3D neurosphere	115-96-8	Tris(2-chloroethyl) phosphate	TCEP	IUF_NPC1_cytotoxicity_72hr	0	NA	20	0.0274348	NA
IUF_NPC1a_proliferation_BrdU_72hr	proliferation	IUF	Fritsche	human 3D neurosphere	human 3D neurosphere	13674-87-8	Tris(1,3-dichloro-2-propyl)phosphate	TDCIPP	IUF_NPC1_cytotoxicity_72hr	0	NA	20	0.0274348	NA
IUF_NPC1a_proliferation_BrdU_72hr	proliferation	IUF	Fritsche	human 3D neurosphere	human 3D neurosphere	1330-78-5	Tricresyl phosphate	TMPP	IUF_NPC1_cytotoxicity_72hr	0.0984779	15.9423	20	0.0274348	NA
IUF_NPC1a_proliferation_BrdU_72hr	proliferation	IUF	Fritsche	human 3D neurosphere	human 3D neurosphere	115-86-6	Triphenyl phosphate	TPHP	IUF_NPC1_cytotoxicity_72hr	0	NA	20	0.0274348	NA
IUF_NPC2a_radial_glia_migration_120hr	radial glia migration	IUF	Fritsche	human 3D neurosphere	human 3D neurosphere	5436-43-1	2,2'4,4'-Tetrabromodiphenyl ether	BDE-47	IUF_NPC2-5_cytotoxicity_120hr	0	NA	20	0.0274348	NA
IUF_NPC2a_radial_glia_migration_120hr	radial glia migration	IUF	Fritsche	human 3D neurosphere	human 3D neurosphere	56803-37-3	tert-Butylphenyl diphenyl phosphate	BPDP	IUF_NPC2-5_cytotoxicity_120hr	0.105644	13.9746	20	0.0274348	17.8231
IUF_NPC2a_radial_glia_migration_120hr	radial glia migration	IUF	Fritsche	human 3D neurosphere	human 3D neurosphere	1241-94-7	2-Ethylhexyl diphenyl phosphate	EHDP	IUF_NPC2-5_cytotoxicity_120hr	0	NA	20	0.0274348	NA
IUF_NPC2a_radial_glia_migration_120hr	radial glia migration	IUF	Fritsche	human 3D neurosphere	human 3D neurosphere	29761-21-5	Isodecyl diphenyl phosphate	IDDP	IUF_NPC2-5_cytotoxicity_120hr	0	NA	20	0.0274348	NA
IUF_NPC2a_radial_glia_migration_120hr	radial glia migration	IUF	Fritsche	human 3D neurosphere	human 3D neurosphere	68937-41-7	Phenol, isopropylated, phosphate (3:1)	IPP	IUF_NPC2-5_cytotoxicity_120hr	0	NA	20	0.0274348	NA
IUF_NPC2a_radial_glia_migration_72hr	radial glia migration	IUF	Fritsche	human 3D neurosphere	human 3D neurosphere	79-94-7	3,3',5,5'-Tetrabromobisphenol A	TBBPA	IUF_NPC2-5_cytotoxicity_72hr	0.0627142	1.22238	20	0.0274348	1.41227
IUF_NPC2a_radial_glia_migration_120hr	radial glia migration	IUF	Fritsche	human 3D neurosphere	human 3D neurosphere	115-96-8	Tris(2-chloroethyl) phosphate	TCEP	IUF_NPC2-5_cytotoxicity_120hr	0	NA	20	0.0274348	NA
IUF_NPC2a_radial_glia_migration_120hr	radial glia migration	IUF	Fritsche	human 3D neurosphere	human 3D neurosphere	13674-87-8	Tris(1,3-dichloro-2-propyl)phosphate	TDCIPP	IUF_NPC2-5_cytotoxicity_120hr	0.0222514	19.0011	20	0.0274348	NA
IUF_NPC2a_radial_glia_migration_120hr	radial glia migration	IUF	Fritsche	human 3D neurosphere	human 3D neurosphere	1330-78-5	Tricresyl phosphate	TMPP	IUF_NPC2-5_cytotoxicity_120hr	0	NA	20	0.0274348	NA
IUF_NPC2a_radial_glia_migration_120hr	radial glia migration	IUF	Fritsche	human 3D neurosphere	human 3D neurosphere	115-86-6	Triphenyl phosphate	TPHP	IUF_NPC2-5_cytotoxicity_120hr	0.0430986	18.1105	20	0.0274348	NA
Cortical_PDL_24h_20x4_maxNeuLen	CNS neurite outgrowth	NCATS	Xia	human iPSC cortical neuron	human in vitro	5436-43-1	2,2'4,4'-Tetrabromodiphenyl ether	BDE-47	Cortical_PDL_24h_20x4_numObj	0.0420306	39.0256	92.1659	0.00468251	42.9913
Cortical_PDL_48h_20x4_numRoot	CNS neurite outgrowth	NCATS	Xia	human iPSC cortical neuron	human in vitro	56803-37-3	tert-Butylphenyl diphenyl phosphate	BPDP	Cortical_PDL_48h_20x4_numObj	0.451289	21.404	92.5346	0.00156708	60.5041
Cortical_PDL_24h_20x4_maxNeuLen	CNS neurite outgrowth	NCATS	Xia	human iPSC cortical neuron	human in vitro	1241-94-7	2-Ethylhexyl diphenyl phosphate	EHDP	Cortical_PDL_24h_20x4_numObj	0	NA	93.0876	0.00157645	NA
Cortical_PDL_24h_20x4_maxNeuLen	CNS neurite outgrowth	NCATS	Xia	human iPSC cortical neuron	human in vitro	29761-21-5	Isodecyl diphenyl phosphate	IDDP	Cortical_PDL_24h_20x4_numObj	0	NA	92.6267	0.00156864	NA
Cortical_PDL_24h_20x4_maxNeuLen	CNS neurite outgrowth	NCATS	Xia	human iPSC cortical neuron	human in vitro	68937-41-7	Phenol, isopropylated, phosphate (3:1)	IPP	Cortical_PDL_24h_20x4_numObj	0	NA	91.9355	0.00155694	NA
Cortical_PDL_48h_20x4_numSeg	CNS neurite outgrowth	NCATS	Xia	human iPSC cortical neuron	human in vitro	79-94-7	3,3',5,5'-Tetrabromobisphenol A	TBBPA	Cortical_PDL_48h_20x4_numObj	0.226441	54.7179	92.1659	0.00156084	NA
Cortical_PDL_24h_20x4_maxNeuLen	CNS neurite outgrowth	NCATS	Xia	human iPSC cortical neuron	human in vitro	115-96-8	Tris(2-chloroethyl) phosphate	TCEP	Cortical_PDL_24h_20x4_numObj	0	NA	92.6267	0.00156864	NA
Cortical_PDL_48h_20x4_numRoot	CNS neurite outgrowth	NCATS	Xia	human iPSC cortical neuron	human in vitro	1330-78-5	Tricresyl phosphate	TMPP	Cortical_PDL_48h_20x4_numObj	1.29336	4.69043	92.1659	0.00156084	NA
Cortical_PDL_24h_20x4_maxNeuLen	CNS neurite outgrowth	NCATS	Xia	human iPSC cortical neuron	human in vitro	115-86-6	Triphenyl phosphate	TPHP	Cortical_PDL_24h_20x4_numObj	0	NA	92.212	0.00156162	NA
CNS neurite outgrowth	CNS neurite outgrowth	UKonstanz	Leist	human LUHMES cell	human in vitro	5436-43-1	2,2'4,4'-Tetrabromodiphenyl ether	BDE-47	CNS cell viability	0	NA	19.9526	0.00102329	NA
CNS neurite outgrowth	CNS neurite outgrowth	UKonstanz	Leist	human LUHMES cell	human in vitro	56803-37-3	tert-Butylphenyl diphenyl phosphate	BPDP	CNS cell viability	0	NA	19.9526	0.00102329	NA
CNS neurite outgrowth	CNS neurite outgrowth	UKonstanz	Leist	human LUHMES cell	human in vitro	1241-94-7	2-Ethylhexyl diphenyl phosphate	EHDP	CNS cell viability	0	NA	19.9526	0.00102329	NA
CNS neurite outgrowth	CNS neurite outgrowth	UKonstanz	Leist	human LUHMES cell	human in vitro	29761-21-5	Isodecyl diphenyl phosphate	IDDP	CNS cell viability	0	NA	19.9526	0.00102329	NA
CNS neurite outgrowth	CNS neurite outgrowth	UKonstanz	Leist	human LUHMES cell	human in vitro	68937-41-7	Phenol, isopropylated, phosphate (3:1)	IPP	CNS cell viability	0	NA	19.9526	0.00102329	NA
CNS neurite outgrowth	CNS neurite outgrowth	UKonstanz	Leist	human LUHMES cell	human in vitro	79-94-7	3,3',5,5'-Tetrabromobisphenol A	TBBPA	CNS cell viability	0	NA	19.9526	0.00102329	NA
CNS neurite outgrowth	CNS neurite outgrowth	UKonstanz	Leist	human LUHMES cell	human in vitro	115-96-8	Tris(2-chloroethyl) phosphate	TCEP	CNS cell viability	0	NA	19.9526	0.00102329	NA
CNS neurite outgrowth	CNS neurite outgrowth	UKonstanz	Leist	human LUHMES cell	human in vitro	1330-78-5	Tricresyl phosphate	TMPP	CNS cell viability	0	NA	19.9526	0.00102329	NA
CNS neurite outgrowth	CNS neurite outgrowth	UKonstanz	Leist	human LUHMES cell	human in vitro	115-86-6	Triphenyl phosphate	TPHP	CNS cell viability	0	NA	19.9526	0.00102329	NA
NCC migration	NCC migration	UKonstanz	Leist	human NCC cell	human in vitro	5436-43-1	2,2'4,4'-Tetrabromodiphenyl ether	BDE-47	NCC cell viability	0.324333	9.45512	19.9526	0.630957	NA
NCC migration	NCC migration	UKonstanz	Leist	human NCC cell	human in vitro	56803-37-3	tert-Butylphenyl diphenyl phosphate	BPDP	NCC cell viability	0.0982875	31.7477	39.8107	0.630957	NA
NCC migration	NCC migration	UKonstanz	Leist	human NCC cell	human in vitro	1241-94-7	2-Ethylhexyl diphenyl phosphate	EHDP	NCC cell viability	0.0516458	35.3471	39.8107	0.30903	NA
NCC migration	NCC migration	UKonstanz	Leist	human NCC cell	human in vitro	29761-21-5	Isodecyl diphenyl phosphate	IDDP	NCC cell viability	0.0531898	35.2217	39.8107	0.630957	NA
NCC migration	NCC migration	UKonstanz	Leist	human NCC cell	human in vitro	68937-41-7	Phenol, isopropylated, phosphate (3:1)	IPP	NCC cell viability	0.621378	9.51967	39.8107	1.25893	NA
NCC migration	NCC migration	UKonstanz	Leist	human NCC cell	human in vitro	79-94-7	3,3',5,5'-Tetrabromobisphenol A	TBBPA	NCC cell viability	0.0856409	3.43665	5.01187	0.154882	4.18578
NCC migration	NCC migration	UKonstanz	Leist	human NCC cell	human in vitro	115-96-8	Tris(2-chloroethyl) phosphate	TCEP	NCC cell viability	0	NA	20	20	NA
NCC migration	NCC migration	UKonstanz	Leist	human NCC cell	human in vitro	1330-78-5	Tricresyl phosphate	TMPP	NCC cell viability	0.0479109	35.6524	39.8107	0.630957	NA
NCC migration	NCC migration	UKonstanz	Leist	human NCC cell	human in vitro	115-86-6	Triphenyl phosphate	TPHP	NCC cell viability	0.111099	30.8249	39.8107	1.25893	NA
Motor_PDL_24h_20x4_maxNeuLen	PNS neurite outgrowth	NCATS	Xia	human iPSC motor neuron	human in vitro	5436-43-1	2,2'4,4'-Tetrabromodiphenyl ether	BDE-47	Motor_PDL_24h_20x4_numObj	0.0664708	35.0605	92.1659	0.00468251	40.8591
Motor_PDL_24h_20x4_maxNeuLen	PNS neurite outgrowth	NCATS	Xia	human iPSC motor neuron	human in vitro	56803-37-3	tert-Butylphenyl diphenyl phosphate	BPDP	Motor_PDL_24h_20x4_numObj	1.24819	5.22535	92.5346	0.00156708	NA
Motor_PDL_24h_20x4_maxNeuLen	PNS neurite outgrowth	NCATS	Xia	human iPSC motor neuron	human in vitro	1241-94-7	2-Ethylhexyl diphenyl phosphate	EHDP	Motor_PDL_24h_20x4_numObj	0	NA	93.0876	0.00157645	NA
Motor_PDL_24h_20x4_maxNeuLen	PNS neurite outgrowth	NCATS	Xia	human iPSC motor neuron	human in vitro	29761-21-5	Isodecyl diphenyl phosphate	IDDP	Motor_PDL_24h_20x4_numObj	0	NA	92.6267	0.00156864	78.2095
Motor_PDL_24h_20x4_totalNeuLen	PNS neurite outgrowth	NCATS	Xia	human iPSC motor neuron	human in vitro	68937-41-7	Phenol, isopropylated, phosphate (3:1)	IPP	Motor_PDL_24h_20x4_numObj	0.566471	24.9467	91.9355	0.00155694	NA
Motor_PDL_48h_20x4_maxNeuLen	PNS neurite outgrowth	NCATS	Xia	human iPSC motor neuron	human in vitro	79-94-7	3,3',5,5'-Tetrabromobisphenol A	TBBPA	Motor_PDL_48h_20x4_numObj	0.486531	30.0635	92.1659	0.00156084	NA
Motor_PDL_24h_20x4_maxNeuLen	PNS neurite outgrowth	NCATS	Xia	human iPSC motor neuron	human in vitro	115-96-8	Tris(2-chloroethyl) phosphate	TCEP	Motor_PDL_24h_20x4_numObj	0	NA	92.6267	0.00156864	NA
Motor_PDL_24h_20x4_maxNeuLen	PNS neurite outgrowth	NCATS	Xia	human iPSC motor neuron	human in vitro	1330-78-5	Tricresyl phosphate	TMPP	Motor_PDL_24h_20x4_numObj	1.29554	4.66689	92.1659	0.00156084	NA
Motor_PDL_24h_20x4_maxNeuLen	PNS neurite outgrowth	NCATS	Xia	human iPSC motor neuron	human in vitro	115-86-6	Triphenyl phosphate	TPHP	Motor_PDL_24h_20x4_numObj	0	NA	92.212	0.00156162	NA
PNS neurite outgrowth	PNS neurite outgrowth	UKonstanz	Leist	human PNS cell	human in vitro	5436-43-1	2,2'4,4'-Tetrabromodiphenyl ether	BDE-47	PNS cell viability	0	NA	19.9526	0.0812831	NA
PNS neurite outgrowth	PNS neurite outgrowth	UKonstanz	Leist	human PNS cell	human in vitro	56803-37-3	tert-Butylphenyl diphenyl phosphate	BPDP	PNS cell viability	0	NA	19.9526	0.0812831	NA
PNS neurite outgrowth	PNS neurite outgrowth	UKonstanz	Leist	human PNS cell	human in vitro	1241-94-7	2-Ethylhexyl diphenyl phosphate	EHDP	PNS cell viability	0	NA	19.9526	0.0812831	NA
PNS neurite outgrowth	PNS neurite outgrowth	UKonstanz	Leist	human PNS cell	human in vitro	29761-21-5	Isodecyl diphenyl phosphate	IDDP	PNS cell viability	0	NA	19.9526	0.0812831	NA
PNS neurite outgrowth	PNS neurite outgrowth	UKonstanz	Leist	human PNS cell	human in vitro	68937-41-7	Phenol, isopropylated, phosphate (3:1)	IPP	PNS cell viability	0	NA	19.9526	0.0812831	NA
PNS neurite outgrowth	PNS neurite outgrowth	UKonstanz	Leist	human PNS cell	human in vitro	79-94-7	3,3',5,5'-Tetrabromobisphenol A	TBBPA	PNS cell viability	0	NA	19.9526	0.0812831	NA
PNS neurite outgrowth	PNS neurite outgrowth	UKonstanz	Leist	human PNS cell	human in vitro	115-96-8	Tris(2-chloroethyl) phosphate	TCEP	PNS cell viability	0	NA	19.9526	0.0812831	NA
PNS neurite outgrowth	PNS neurite outgrowth	UKonstanz	Leist	human PNS cell	human in vitro	115-86-6	Triphenyl phosphate	TPHP	PNS cell viability	0	NA	19.9526	0.0812831	NA
total branches	neurite outgrowth	MolDevices	Sirenko	human iPSC neuron	human in vitro	5436-43-1	2,2'4,4'-Tetrabromodiphenyl ether	BDE-47	cell viability	0.191575	18.6548	100	0.301995	28.9979
total outgrowth	neurite outgrowth	MolDevices	Sirenko	human iPSC neuron	human in vitro	56803-37-3	tert-Butylphenyl diphenyl phosphate	BPDP	cell viability	0.128097	9.75789	100	0.301995	13.1055
total outgrowth	neurite outgrowth	MolDevices	Sirenko	human iPSC neuron	human in vitro	1241-94-7	2-Ethylhexyl diphenyl phosphate	EHDP	cell viability	-0.130344	35.3518	100	0.301995	26.1859
total branches	neurite outgrowth	MolDevices	Sirenko	human iPSC neuron	human in vitro	29761-21-5	Isodecyl diphenyl phosphate	IDDP	cell viability	0.184679	22.2835	100	0.301995	34.0928
total outgrowth	neurite outgrowth	MolDevices	Sirenko	human iPSC neuron	human in vitro	68937-41-7	Phenol, isopropylated, phosphate (3:1)	IPP	cell viability	0.059688	13.4163	100	0.301995	15.3929
total branches	neurite outgrowth	MolDevices	Sirenko	human iPSC neuron	human in vitro	79-94-7	3,3',5,5'-Tetrabromobisphenol A	TBBPA	cell viability	0	NA	100	0.301995	NA
total branches	neurite outgrowth	MolDevices	Sirenko	human iPSC neuron	human in vitro	115-96-8	Tris(2-chloroethyl) phosphate	TCEP	cell viability	0	NA	100	0.301995	NA
total branches	neurite outgrowth	MolDevices	Sirenko	human iPSC neuron	human in vitro	1330-78-5	Tricresyl phosphate	TMPP	cell viability	0.271843	23.1946	100	0.301995	43.374
total outgrowth	neurite outgrowth	MolDevices	Sirenko	human iPSC neuron	human in vitro	115-86-6	Triphenyl phosphate	TPHP	cell viability	0.252507	19.6067	100	0.301995	35.068
neurite length	neurite outgrowth	USEPA	Mundy	human N2 cell	human in vitro	5436-43-1	2,2'4,4'-Tetrabromodiphenyl ether	BDE-47	neuron count	0	5.7544	19.9526	0.00301995	5.7544
neurite length	neurite outgrowth	USEPA	Mundy	human N2 cell	human in vitro	56803-37-3	tert-Butylphenyl diphenyl phosphate	BPDP	neuron count	0.08	4.16869	30.1995	0.00301995	5.01187
branch point count	neurite outgrowth	USEPA	Mundy	human N2 cell	human in vitro	1241-94-7	2-Ethylhexyl diphenyl phosphate	EHDP	neuron count	0.43	2.29087	30.1995	0.00301995	6.16595
neurite length	neurite outgrowth	USEPA	Mundy	human N2 cell	human in vitro	29761-21-5	Isodecyl diphenyl phosphate	IDDP	neuron count	0.03	4.7863	30.1995	0.00301995	5.12861
neurite length	neurite outgrowth	USEPA	Mundy	human N2 cell	human in vitro	68937-41-7	Phenol, isopropylated, phosphate (3:1)	IPP	neuron count	-0.33	13.8038	30.1995	0.00301995	6.45654
neurite length	neurite outgrowth	USEPA	Mundy	human N2 cell	human in vitro	79-94-7	3,3',5,5'-Tetrabromobisphenol A	TBBPA	neuron count	0.09	12.3027	30.1995	0.00301995	15.1356
branch point count	neurite outgrowth	USEPA	Mundy	human N2 cell	human in vitro	115-96-8	Tris(2-chloroethyl) phosphate	TCEP	neuron count	0	NA	30.1995	0.00301995	NA
branch point count	neurite outgrowth	USEPA	Mundy	human N2 cell	human in vitro	13674-87-8	Tris(1,3-dichloro-2-propyl)phosphate	TDCIPP	neuron count	1.02	2.88403	30.1995	0.00301995	NA
branch point count	neurite outgrowth	USEPA	Mundy	human N2 cell	human in vitro	1330-78-5	Tricresyl phosphate	TMPP	neuron count	0	NA	30.1995	0.00301995	9.12011
neurite length	neurite outgrowth	USEPA	Mundy	human N2 cell	human in vitro	115-86-6	Triphenyl phosphate	TPHP	neuron count	0.04	15.8489	30.1995	0.00301995	17.378
responder	proliferation	USEPA	Mundy	human NP1 cell	human in vitro	5436-43-1	2,2'4,4'-Tetrabromodiphenyl ether	BDE-47	selected object count	0	NA	19.9526	0.00301995	NA
responder	proliferation	USEPA	Mundy	human NP1 cell	human in vitro	56803-37-3	tert-Butylphenyl diphenyl phosphate	BPDP	selected object count	0.3	7.24436	30.1995	0.00301995	14.4544
responder	proliferation	USEPA	Mundy	human NP1 cell	human in vitro	1241-94-7	2-Ethylhexyl diphenyl phosphate	EHDP	selected object count	0.01	13.1826	30.1995	0.00301995	13.4896
responder	proliferation	USEPA	Mundy	human NP1 cell	human in vitro	29761-21-5	Isodecyl diphenyl phosphate	IDDP	selected object count	0.36	6.0256	30.1995	0.00301995	13.8038
responder	proliferation	USEPA	Mundy	human NP1 cell	human in vitro	68937-41-7	Phenol, isopropylated, phosphate (3:1)	IPP	selected object count	0.28	8.70964	30.1995	0.00301995	16.5959
responder	proliferation	USEPA	Mundy	human NP1 cell	human in vitro	79-94-7	3,3',5,5'-Tetrabromobisphenol A	TBBPA	selected object count	0	NA	30.1995	0.00301995	NA
responder	proliferation	USEPA	Mundy	human NP1 cell	human in vitro	115-96-8	Tris(2-chloroethyl) phosphate	TCEP	selected object count	0	NA	30.1995	0.00301995	NA
responder	proliferation	USEPA	Mundy	human NP1 cell	human in vitro	13674-87-8	Tris(1,3-dichloro-2-propyl)phosphate	TDCIPP	selected object count	0	NA	30.1995	0.00301995	NA
responder	proliferation	USEPA	Mundy	human NP1 cell	human in vitro	1330-78-5	Tricresyl phosphate	TMPP	selected object count	0.61	7.4131	30.1995	0.00301995	NA
responder	proliferation	USEPA	Mundy	human NP1 cell	human in vitro	115-86-6	Triphenyl phosphate	TPHP	selected object count	0	NA	30.1995	0.00301995	NA
percent scrunching Tail 12d	behavior	UCSanDiego	Collins	planaria	planaria	5436-43-1	2,2'4,4'-Tetrabromodiphenyl ether	BDE-47	percent mortality Full 12d	0.105882	19.9526	100	0.01	25.4614
percent scrunching Tail 12d	behavior	UCSanDiego	Collins	planaria	planaria	56803-37-3	tert-Butylphenyl diphenyl phosphate	BPDP	percent mortality Full 12d	0.06	4.2658	10	0.01	4.89779
percent scrunching Tail 12d	behavior	UCSanDiego	Collins	planaria	planaria	1241-94-7	2-Ethylhexyl diphenyl phosphate	EHDP	percent mortality Full 12d	0.633333	5.01187	100	0.01	21.5443
percent scrunching Tail 12d	behavior	UCSanDiego	Collins	planaria	planaria	29761-21-5	Isodecyl diphenyl phosphate	IDDP	percent mortality Full 12d	-0.26	50.1187	100	0.01	27.5423
percent scrunching Full 12d	behavior	UCSanDiego	Collins	planaria	planaria	68937-41-7	Phenol, isopropylated, phosphate (3:1)	IPP	percent mortality Full 12d	0	NA	10	0.01	6.30957
percent scrunching Full 12d	behavior	UCSanDiego	Collins	planaria	planaria	79-94-7	3,3',5,5'-Tetrabromobisphenol A	TBBPA	percent mortality Full 12d	0	NA	10	0.01	19.9526
percent scrunching Full 12d	behavior	UCSanDiego	Collins	planaria	planaria	115-96-8	Tris(2-chloroethyl) phosphate	TCEP	percent mortality Full 12d	0	NA	100	0.01	NA
percent scrunching Tail 12d	behavior	UCSanDiego	Collins	planaria	planaria	1330-78-5	Tricresyl phosphate	TMPP	percent mortality Full 12d	-0.236471	45.7088	100	0.01	26.5173
percent scrunching Tail 12d	behavior	UCSanDiego	Collins	planaria	planaria	115-86-6	Triphenyl phosphate	TPHP	percent mortality Full 12d	0.35	2.81838	10	0.01	6.30957
mean firing rate	acute neuronal firing	USEPA	Shafer	rat neuron cell	rat in vitro	5436-43-1	2,2'4,4'-Tetrabromodiphenyl ether	BDE-47	cell viability (MFR)	0.094	16.4437	20.4174	0.0301995	NA
mean firing rate	acute neuronal firing	USEPA	Shafer	rat neuron cell	rat in vitro	56803-37-3	tert-Butylphenyl diphenyl phosphate	BPDP	cell viability (MFR)	0.719172	5.76538	30.1995	0.0301995	NA
mean firing rate	acute neuronal firing	USEPA	Shafer	rat neuron cell	rat in vitro	1241-94-7	2-Ethylhexyl diphenyl phosphate	EHDP	cell viability (MFR)	0.759339	5.25607	30.1995	0.0301995	NA
mean firing rate	acute neuronal firing	USEPA	Shafer	rat neuron cell	rat in vitro	29761-21-5	Isodecyl diphenyl phosphate	IDDP	cell viability (MFR)	0.30354	15.0128	30.1995	0.0301995	NA
mean firing rate	acute neuronal firing	USEPA	Shafer	rat neuron cell	rat in vitro	68937-41-7	Phenol, isopropylated, phosphate (3:1)	IPP	cell viability (MFR)	0.312	14.7231	30.1995	0.0301995	NA
mean firing rate	acute neuronal firing	USEPA	Shafer	rat neuron cell	rat in vitro	79-94-7	3,3',5,5'-Tetrabromobisphenol A	TBBPA	cell viability (MFR)	0	NA	30.1995	0.0301995	NA
mean firing rate	acute neuronal firing	USEPA	Shafer	rat neuron cell	rat in vitro	115-96-8	Tris(2-chloroethyl) phosphate	TCEP	cell viability (MFR)	0	NA	100	0.0301995	NA
mean firing rate	acute neuronal firing	USEPA	Shafer	rat neuron cell	rat in vitro	13674-87-8	Tris(1,3-dichloro-2-propyl)phosphate	TDCIPP	cell viability (MFR)	0.281185	15.8057	30.1995	0.0301995	NA
mean firing rate	acute neuronal firing	USEPA	Shafer	rat neuron cell	rat in vitro	1330-78-5	Tricresyl phosphate	TMPP	cell viability (MFR)	0.679815	6.31226	30.1995	0.0301995	NA
mean firing rate	acute neuronal firing	USEPA	Shafer	rat neuron cell	rat in vitro	115-86-6	Triphenyl phosphate	TPHP	cell viability (MFR)	0.266595	16.3458	30.1995	0.0301995	NA
CCTE_Shafer_MEA_dev_mutual_information_norm	network formation	USEPA	Shafer	rat neuron cell	rat in vitro	5436-43-1	2,2'4,4'-Tetrabromodiphenyl ether	BDE-47	CCTE_Shafer_MEA_dev_LDH	2.61745	0.0241296	10	0.01	NA
CCTE_Shafer_MEA_dev_network_spike_duration_std	network formation	USEPA	Shafer	rat neuron cell	rat in vitro	56803-37-3	tert-Butylphenyl diphenyl phosphate	BPDP	CCTE_Shafer_MEA_dev_LDH	0.274952	7.41526	30	0.03	13.9662
percent spikes in burst	network formation	USEPA	Shafer	rat neuron cell	rat in vitro	1241-94-7	2-Ethylhexyl diphenyl phosphate	EHDP	cell viability	-0.0248122	14.506	19.9526	0.0301995	13.7005
bursts per minute	network formation	USEPA	Shafer	rat neuron cell	rat in vitro	29761-21-5	Isodecyl diphenyl phosphate	IDDP	cell viability	0	NA	19.9526	0.0301995	NA
mutual information	network formation	USEPA	Shafer	rat neuron cell	rat in vitro	68937-41-7	Phenol, isopropylated, phosphate (3:1)	IPP	cell viability	0.172988	8.44784	19.9526	0.0301995	12.5815
bursts per minute	network formation	USEPA	Shafer	rat neuron cell	rat in vitro	79-94-7	3,3',5,5'-Tetrabromobisphenol A	TBBPA	cell viability	0	NA	30.1995	0.0301995	NA
bursts per minute	network formation	USEPA	Shafer	rat neuron cell	rat in vitro	115-96-8	Tris(2-chloroethyl) phosphate	TCEP	cell viability	0	NA	30.1995	0.0301995	NA
bursts per minute	network formation	USEPA	Shafer	rat neuron cell	rat in vitro	1330-78-5	Tricresyl phosphate	TMPP	cell viability	0	NA	19.9526	0.0301995	NA
bursts per minute	network formation	USEPA	Shafer	rat neuron cell	rat in vitro	115-86-6	Triphenyl phosphate	TPHP	cell viability	0.286073	15.6288	30.1995	0.0301995	NA
branch point count	neurite outgrowth	USEPA	Mundy	rat primary cortical culture	rat in vitro	5436-43-1	2,2'4,4'-Tetrabromodiphenyl ether	BDE-47	neuron count	0	NA	19.9526	0.00301995	NA
neurite count	neurite outgrowth	USEPA	Mundy	rat primary cortical culture	rat in vitro	56803-37-3	tert-Butylphenyl diphenyl phosphate	BPDP	neuron count	0.37	12.8825	30.1995	0.00301995	NA
branch point count	neurite outgrowth	USEPA	Mundy	rat primary cortical culture	rat in vitro	1241-94-7	2-Ethylhexyl diphenyl phosphate	EHDP	neuron count	0	NA	30.1995	0.00301995	NA
neurite count	neurite outgrowth	USEPA	Mundy	rat primary cortical culture	rat in vitro	29761-21-5	Isodecyl diphenyl phosphate	IDDP	neuron count	0.27	16.2181	30.1995	0.00301995	NA
neurite count	neurite outgrowth	USEPA	Mundy	rat primary cortical culture	rat in vitro	68937-41-7	Phenol, isopropylated, phosphate (3:1)	IPP	neuron count	0.35	12.0226	30.1995	0.00301995	26.9153
branch point count	neurite outgrowth	USEPA	Mundy	rat primary cortical culture	rat in vitro	79-94-7	3,3',5,5'-Tetrabromobisphenol A	TBBPA	neuron count	0	NA	30.1995	0.00301995	NA
branch point count	neurite outgrowth	USEPA	Mundy	rat primary cortical culture	rat in vitro	115-96-8	Tris(2-chloroethyl) phosphate	TCEP	neuron count	0	NA	30.1995	0.00301995	NA
branch point count	neurite outgrowth	USEPA	Mundy	rat primary cortical culture	rat in vitro	13674-87-8	Tris(1,3-dichloro-2-propyl)phosphate	TDCIPP	neuron count	0	NA	30.1995	0.00301995	NA
neurite count	neurite outgrowth	USEPA	Mundy	rat primary cortical culture	rat in vitro	1330-78-5	Tricresyl phosphate	TMPP	neuron count	0.29	15.4882	30.1995	0.00301995	NA
branch point count	neurite outgrowth	USEPA	Mundy	rat primary cortical culture	rat in vitro	115-86-6	Triphenyl phosphate	TPHP	neuron count	0	NA	30.1995	0.00301995	NA
LD movement pattern (spearman) 5dpf	behavior	Biobide	Biobide	zebrafish embryo	zebrafish	5436-43-1	2,2'4,4'-Tetrabromodiphenyl ether	BDE-47	percent affected 4dpf	0.804335	6.00883	19.9526	1	38.2935
d D2 distmoved 5dpf	behavior	Biobide	Biobide	zebrafish embryo	zebrafish	56803-37-3	tert-Butylphenyl diphenyl phosphate	BPDP	percent affected 4dpf	-0.0600399	4.37814	7.94328	0.501187	3.81285
LD movement pattern (pearson) 5dpf	behavior	Biobide	Biobide	zebrafish embryo	zebrafish	1241-94-7	2-Ethylhexyl diphenyl phosphate	EHDP	percent affected 4dpf	0.274769	3.80392	10	1	7.16143
d D2 distmoved 5dpf	behavior	Biobide	Biobide	zebrafish embryo	zebrafish	29761-21-5	Isodecyl diphenyl phosphate	IDDP	percent affected 4dpf	0.0847771	31.5027	50.1187	2.51189	38.2935
LD movement pattern (cosine) 5dpf	behavior	Biobide	Biobide	zebrafish embryo	zebrafish	68937-41-7	Phenol, isopropylated, phosphate (3:1)	IPP	percent affected 4dpf	0	NA	0.501187	0.00251189	0.354813
LD movement pattern (cosine) 5dpf	behavior	Biobide	Biobide	zebrafish embryo	zebrafish	79-94-7	3,3',5,5'-Tetrabromobisphenol A	TBBPA	percent affected 4dpf	0	NA	1.51356	0.151356	1.10917
LD movement pattern (cosine) 5dpf	behavior	Biobide	Biobide	zebrafish embryo	zebrafish	115-96-8	Tris(2-chloroethyl) phosphate	TCEP	percent affected 4dpf	0	NA	100	10	NA
LD movement pattern (spearman) 5dpf	behavior	Biobide	Biobide	zebrafish embryo	zebrafish	1330-78-5	Tricresyl phosphate	TMPP	percent affected 4dpf	-0.028607	6.36219	10	0.501187	5.95662
b D1 distmoved 5dpf	behavior	Biobide	Biobide	zebrafish embryo	zebrafish	115-86-6	Triphenyl phosphate	TPHP	percent affected 4dpf	0.0372262	1.12921	1.99526	0.1	1.23027
LD movement pattern (pearson) 5dpf	behavior	OregonStateU	Tanguay	zebrafish embryo	zebrafish	5436-43-1	2,2'4,4'-Tetrabromodiphenyl ether	BDE-47	percent affected 5dpf	-0.140034	45.655	67.6083	1	33.0715
b excitatory distmoved 1dpf	behavior	OregonStateU	Tanguay	zebrafish embryo	zebrafish	56803-37-3	tert-Butylphenyl diphenyl phosphate	BPDP	percent affected 1dpf	1.00994	5.87887	67.6083	1	60.1493
b excitatory distmoved 1dpf	behavior	OregonStateU	Tanguay	zebrafish embryo	zebrafish	1241-94-7	2-Ethylhexyl diphenyl phosphate	EHDP	percent affected 1dpf	0.70914	13.2087	67.6083	1	NA
b excitatory distmoved 1dpf	behavior	OregonStateU	Tanguay	zebrafish embryo	zebrafish	29761-21-5	Isodecyl diphenyl phosphate	IDDP	percent affected 1dpf	0.404865	26.6155	67.6083	1	NA
b excitatory distmoved 1dpf	behavior	OregonStateU	Tanguay	zebrafish embryo	zebrafish	68937-41-7	Phenol, isopropylated, phosphate (3:1)	IPP	percent affected 1dpf	0.827468	3.26612	67.6083	1	21.9533
a background distmoved 1dpf	behavior	OregonStateU	Tanguay	zebrafish embryo	zebrafish	79-94-7	3,3',5,5'-Tetrabromobisphenol A	TBBPA	percent affected 1dpf	0.955479	2.73569	67.6083	1	24.6914
LD movement pattern (cosine) 1dpf	behavior	OregonStateU	Tanguay	zebrafish embryo	zebrafish	115-96-8	Tris(2-chloroethyl) phosphate	TCEP	percent affected 1dpf	0	NA	67.6083	1	NA
b excitatory distmoved 1dpf	behavior	OregonStateU	Tanguay	zebrafish embryo	zebrafish	1330-78-5	Tricresyl phosphate	TMPP	percent affected 1dpf	1.15896	4.1713	67.6083	1	60.1493
b excitatory distmoved 1dpf	behavior	OregonStateU	Tanguay	zebrafish embryo	zebrafish	115-86-6	Triphenyl phosphate	TPHP	percent affected 1dpf	0.955494	3.25681	67.6083	1	29.3958
LD movement pattern (spearman) 5dpf	behavior	UCDavis	Lein	zebrafish embryo	zebrafish	5436-43-1	2,2'4,4'-Tetrabromodiphenyl ether	BDE-47	percent affected 5dpf	0.627101	5.11563	30.1995	0.301995	21.677
c L2 distmoved 5dpf	behavior	UCDavis	Lein	zebrafish embryo	zebrafish	56803-37-3	tert-Butylphenyl diphenyl phosphate	BPDP	percent affected 5dpf	0.199152	9.30781	10	0.301995	14.7231
LD movement pattern (cosine) 4dpf	behavior	UCDavis	Lein	zebrafish embryo	zebrafish	1241-94-7	2-Ethylhexyl diphenyl phosphate	EHDP	percent affected 4dpf	0	NA	10	0.301995	14.7231
c L2 distmoved 5dpf	behavior	UCDavis	Lein	zebrafish embryo	zebrafish	29761-21-5	Isodecyl diphenyl phosphate	IDDP	percent affected 5dpf	0.182395	19.8429	30.1995	0.301995	NA
b D1 distmoved 4dpf	behavior	UCDavis	Lein	zebrafish embryo	zebrafish	68937-41-7	Phenol, isopropylated, phosphate (3:1)	IPP	percent affected 4dpf	0.0953283	3.91446	10	0.301995	4.87528
c L2 distmoved 4dpf	behavior	UCDavis	Lein	zebrafish embryo	zebrafish	79-94-7	3,3',5,5'-Tetrabromobisphenol A	TBBPA	percent affected 4dpf	-0.263351	2.90043	3.01995	0.0301995	1.58165
c L2 distmoved 4dpf	behavior	UCDavis	Lein	zebrafish embryo	zebrafish	115-96-8	Tris(2-chloroethyl) phosphate	TCEP	percent affected 4dpf	0.25248	16.8857	30.1995	0.301995	NA
c L2 distmoved 4dpf	behavior	UCDavis	Lein	zebrafish embryo	zebrafish	1330-78-5	Tricresyl phosphate	TMPP	percent affected 4dpf	0.0694982	6.70659	10	0.301995	7.87046
b D1 distmoved 4dpf	behavior	UCDavis	Lein	zebrafish embryo	zebrafish	115-86-6	Triphenyl phosphate	TPHP	percent affected 4dpf	0.248342	4.31179	10	0.301995	7.63836

## Sheet: SuppS6_MSE2
Table S6: MSE
Endpoint	Function	Institute	Provider	Model	System	CASRN	Chemical_name	Chemical_code	Endpoint (Cytotoxicity)	Selectivity score	BMC	Highest tested concentration	Lowest tested concentration	BMC (cytotoxicity)
CCTE_Shafer_MEA_dev_mutual_information_norm	network formation	USEPA	Shafer	rat neuron cell	rat in vitro	5436-43-1	2,2'4,4'-Tetrabromodiphenyl ether	BDE-47	CCTE_Shafer_MEA_dev_LDH	2.61745	0.0241296	10	0.01	NA
IUF_NPC5_oligodendrocyte_differentiation_120hr	oligo differentiation	IUF	Fritsche	human 3D neurosphere	human 3D neurosphere	79-94-7	3,3',5,5'-Tetrabromobisphenol A	TBBPA	IUF_NPC2-5_cytotoxicity_120hr	0.443592	0.670516	20	0.0274348	1.86209
b D1 distmoved 5dpf	behavior	Biobide	Biobide	zebrafish embryo	zebrafish	115-86-6	Triphenyl phosphate	TPHP	percent affected 4dpf	0.0372262	1.12921	1.99526	0.1	1.23027
IUF_NPC1a_proliferation_BrdU_72hr	proliferation	IUF	Fritsche	human 3D neurosphere	human 3D neurosphere	1241-94-7	2-Ethylhexyl diphenyl phosphate	EHDP	IUF_NPC1_cytotoxicity_72hr	1.08507	1.6442	20	0.0274348	NA
branch point count	neurite outgrowth	USEPA	Mundy	human N2 cell	human in vitro	13674-87-8	Tris(1,3-dichloro-2-propyl)phosphate	TDCIPP	neuron count	1.02	2.88403	30.1995	0.00301995	NA
b excitatory distmoved 1dpf	behavior	OregonStateU	Tanguay	zebrafish embryo	zebrafish	68937-41-7	Phenol, isopropylated, phosphate (3:1)	IPP	percent affected 1dpf	0.827468	3.26612	67.6083	1	21.9533
IUF_NPC5_oligodendrocyte_differentiation_120hr	oligo differentiation	IUF	Fritsche	human 3D neurosphere	human 3D neurosphere	56803-37-3	tert-Butylphenyl diphenyl phosphate	BPDP	IUF_NPC2-5_cytotoxicity_120hr	0.649231	3.99717	20	0.0274348	17.8231
b excitatory distmoved 1dpf	behavior	OregonStateU	Tanguay	zebrafish embryo	zebrafish	1330-78-5	Tricresyl phosphate	TMPP	percent affected 1dpf	1.15896	4.1713	67.6083	1	60.1493
neurite length	neurite outgrowth	USEPA	Mundy	human N2 cell	human in vitro	29761-21-5	Isodecyl diphenyl phosphate	IDDP	neuron count	0.03	4.7863	30.1995	0.00301995	5.12861
c L2 distmoved 4dpf	behavior	UCDavis	Lein	zebrafish embryo	zebrafish	115-96-8	Tris(2-chloroethyl) phosphate	TCEP	percent affected 4dpf	0.25248	16.8857	30.1995	0.301995	NA

## Sheet: SuppS7_MSSE2
Table S7: MSSE
Endpoint	Function	Institute	Provider	Model	System	CASRN	Chemical_name	Chemical_code	Endpoint (Cytotoxicity)	Selectivity score	BMC	Highest tested concentration	Lowest tested concentration	BMC (cytotoxicity)
CCTE_Shafer_MEA_dev_mutual_information_norm	network formation	USEPA	Shafer	rat neuron cell	rat in vitro	5436-43-1	2,2'4,4'-Tetrabromodiphenyl ether	BDE-47	CCTE_Shafer_MEA_dev_LDH	2.61745	0.0241296	10	0.01	NA
IUF_NPC5_oligodendrocyte_differentiation_120hr	oligo differentiation	IUF	Fritsche	human 3D neurosphere	human 3D neurosphere	79-94-7	3,3',5,5'-Tetrabromobisphenol A	TBBPA	IUF_NPC2-5_cytotoxicity_120hr	0.443592	0.670516	20	0.0274348	1.86209
b D1 distmoved 5dpf	behavior	Biobide	Biobide	zebrafish embryo	zebrafish	115-86-6	Triphenyl phosphate	TPHP	percent affected 4dpf	0.0372262	1.12921	1.99526	0.1	1.23027
IUF_NPC1a_proliferation_BrdU_72hr	proliferation	IUF	Fritsche	human 3D neurosphere	human 3D neurosphere	1241-94-7	2-Ethylhexyl diphenyl phosphate	EHDP	IUF_NPC1_cytotoxicity_72hr	1.08507	1.6442	20	0.0274348	NA
branch point count	neurite outgrowth	USEPA	Mundy	human N2 cell	human in vitro	13674-87-8	Tris(1,3-dichloro-2-propyl)phosphate	TDCIPP	neuron count	1.02	2.88403	30.1995	0.00301995	NA
b excitatory distmoved 1dpf	behavior	OregonStateU	Tanguay	zebrafish embryo	zebrafish	68937-41-7	Phenol, isopropylated, phosphate (3:1)	IPP	percent affected 1dpf	0.827468	3.26612	67.6083	1	21.9533
IUF_NPC5_oligodendrocyte_differentiation_120hr	oligo differentiation	IUF	Fritsche	human 3D neurosphere	human 3D neurosphere	56803-37-3	tert-Butylphenyl diphenyl phosphate	BPDP	IUF_NPC2-5_cytotoxicity_120hr	0.649231	3.99717	20	0.0274348	17.8231
b excitatory distmoved 1dpf	behavior	OregonStateU	Tanguay	zebrafish embryo	zebrafish	1330-78-5	Tricresyl phosphate	TMPP	percent affected 1dpf	1.15896	4.1713	67.6083	1	60.1493
neurite length	neurite outgrowth	USEPA	Mundy	human N2 cell	human in vitro	29761-21-5	Isodecyl diphenyl phosphate	IDDP	neuron count	0.03	4.7863	30.1995	0.00301995	5.12861
c L2 distmoved 4dpf	behavior	UCDavis	Lein	zebrafish embryo	zebrafish	115-96-8	Tris(2-chloroethyl) phosphate	TCEP	percent affected 4dpf	0.25248	16.8857	30.1995	0.301995	NA

## Sheet: SuppS8_ICE_cHTS
Table S8: ICE Active calls
	Lower ACC/LOEC than MSE in DNT-IVB			Excluded after manual curation
M4ID	Assay	CASRN	DTXSID	ChemName	Chemical_code	NormalizedDataType	MechanisticTargets	AC50	ACC	Response units	TopOfCurve	TopOfCurve units	Call	Concentration Response (Index:Concentration:Response)
30158445	NVS_NR_hPPARg	115-86-6	DTXSID1021952	Triphenyl phosphate	TPHP	percent_activity	Gene Expression Regulation, Fatty Acid Signaling	0.00301	7.62e-05	uM	97.202	percent_activity	Active	(1:0.02:92.258),(2:0.07:58.686),(3:0.2:78.074),(4:0.6:80.156),(5:2:60.898),(6:6:92.778),(7:20:82.498),(8:50:110.215)
30158397	NVS_NR_hPPARg	79-94-7	DTXSID1026081	3,3',5,5'-Tetrabromobisphenol A	TBBPA	percent_activity	Gene Expression Regulation, Fatty Acid Signaling	0.002	0.000866	uM	77.133	percent_activity	Active	(1:0.02:71.698),(2:0.07:61.028),(3:0.2:79.375),(4:0.6:96.942),(5:2:76.513),(6:5:65.582),(7:20:81.067),(8:50:75.862)
41354489	CCTE_Shafer_MEA_dev_active_electrodes_number_dn	5436-43-1	DTXSID3030056	2,2',4,4'-Tetrabromodiphenyl ether	BDE-47	percent_activity	Other Neurotransmission	0.0208	0.0229	uM	47.467	percent_activity	Active	(1:0.01:7.438),(1:0.01:-3.653),(1:0.01:38.655),(2:0.03:20.091),(2:0.03:41.598),(2:0.03:36.555),(3:0.1:56.303),(3:0.1:19.008),(3:0.1:30.137),(4:0.3:50.84),(4:0.3:53.168),(4:0.3:31.507),(5:1:55.923),(5:1:35.16),(5:1:60.504),(6:3:40.639),(6:3:46.556),(6:3:42.437),(7:10:68.487),(7:10:54.338),(7:10:9.091)
41355052	CCTE_Shafer_MEA_dev_bursting_electrodes_number_dn	5436-43-1	DTXSID3030056	2,2',4,4'-Tetrabromodiphenyl ether	BDE-47	percent_activity	Other Neurotransmission	0.0217	0.0305	uM	52.282	percent_activity	Active	(1:0.01:2.208),(1:0.01:42.998),(1:0.01:-5.759),(2:0.03:24.084),(2:0.03:66.562),(2:0.03:34.644),(3:0.1:38.17),(3:0.1:24.607),(3:0.1:62.654),(4:0.3:30.366),(4:0.3:54.574),(4:0.3:60.197),(5:1:57.729),(5:1:45.026),(5:1:66.093),(6:3:52.05),(6:3:47.42),(6:3:50.262),(7:10:63.351),(7:10:80.344),(7:10:16.719)
41360536	CCTE_Shafer_MEA_dev_network_spike_peak_dn	5436-43-1	DTXSID3030056	2,2',4,4'-Tetrabromodiphenyl ether	BDE-47	percent_activity	Other Neurotransmission	0.0169	0.0315	uM	44.102	percent_activity	Active	(1:0.01:1.583),(1:0.01:13.088),(1:0.01:29.629),(2:0.03:53.305),(2:0.03:22.941),(2:0.03:31.992),(3:0.1:28.788),(3:0.1:39.623),(3:0.1:23.052),(4:0.3:49.218),(4:0.3:40.091),(4:0.3:22.679),(5:1:60.101),(5:1:30.151),(5:1:53.125),(6:3:34.597),(6:3:54.247),(6:3:35.951),(7:10:10.749),(7:10:43.549),(7:10:64.358)
30128777	NVS_ENZ_hMMP9	1241-94-7	DTXSID1025300	2-Ethylhexyl diphenyl phosphate	EHDP	percent_activity	Unannotated	3.691	0.0323	uM	144.951	percent_activity	Active	(1:0.02:37.102),(2:0.07:15.012),(3:0.2:50.217),(4:0.6:45.384),(5:2:76.962),(6:6:59.189),(7:20:84.383),(8:50:120.793)
30152283	NVS_MP_rPBR	1330-78-5	DTXSID4021391	Tris(methylphenyl) phosphate	TMPP	percent_activity	Cholesterol Transport	0.142	0.0331	uM	103.437	percent_activity	Active	(1:0.02:21.626),(2:0.07:54.481),(3:0.2:59.425),(4:0.6:70.031),(5:2:83.173),(6:6:92.873),(7:20:97.987),(8:50:100.398)
27156523	UPITT_HCI_U2OS_AR_TIF2_Nucleoli_Cytoplasm_Ratio_Agonist	13674-87-8	DTXSID9026261	Tris(1,3-dichloro-2-propyl) phosphate	TDCIPP	percent_activity	Androgen Metabolic Process,Gene Expression Regulation, Steroid Hormone Nuclear Receptor	0.0325	0.056	uM	20.259	percent_activity	Active	(1:0.005:6.146),(1:0.005:-9.331),(2:0.02:-0.661),(2:0.02:-8.622),(3:0.05:14.574),(3:0.05:26.508),(4:0.1:1.237),(4:0.1:17.869),(5:0.4:13.471),(5:0.4:9.772),(6:1:19.682),(6:1:33.534),(7:4:1.999),(7:4:16.19),(8:10:4.871),(8:10:24.164),(9:30:-2.334),(9:30:-2.409),(10:100:10.079),(10:100:20.665)
39020235	ATG_PXRE_CIS_up	13674-87-8	DTXSID9026261	Tris(1,3-dichloro-2-propyl) phosphate	TDCIPP	log2_fold_induction	Gene Expression Regulation, Xenobiotic Response	0.388	0.163	uM	3.496	log2_fold_induction	Active	(1:0.09:0.372),(2:0.3:1.355),(3:0.8:2.636),(4:2:3.501),(5:7:3.53),(6:20:3.256),(7:70:2.465),(8:200:-0.799)
29786280	LTEA_HepaRG_TNFRSF1A_dn	13674-87-8	DTXSID9026261	Tris(1,3-dichloro-2-propyl) phosphate	TDCIPP	log2_fold_induction	Unannotated	0.18	0.183	uM	0.994	log2_fold_induction	Active	(1:0.03:0.508),(1:0.03:0.309),(2:0.1:0.0131),(2:0.1:-0.348),(3:0.3:1.794),(3:0.3:0.695),(4:1:0.981),(4:1:0.223),(5:3:0.731),(5:3:1.338),(6:10:0.282),(6:10:1.409),(7:30:1.156),(7:30:1.212),(8:100:1.421),(8:100:0.322)
29635226	LTEA_HepaRG_BID_dn	13674-87-8	DTXSID9026261	Tris(1,3-dichloro-2-propyl) phosphate	TDCIPP	log2_fold_induction	Unannotated	0.184	0.192	uM	1.191	log2_fold_induction	Active	(1:0.03:0.389),(1:0.03:0.88),(2:0.1:-0.892),(2:0.1:-0.158),(3:0.3:2.617),(3:0.3:0.844),(4:1:1.623),(4:1:0.482),(5:3:1.975),(5:3:0.91),(6:10:0.157),(6:10:1.618),(7:30:1.21),(7:30:1.068),(8:100:0.373),(8:100:1.75)
29617462	LTEA_HepaRG_ADK_dn	13674-87-8	DTXSID9026261	Tris(1,3-dichloro-2-propyl) phosphate	TDCIPP	log2_fold_induction	Unannotated	0.18	0.195	uM	0.758	log2_fold_induction	Active	(1:0.03:0.113),(1:0.03:0.199),(2:0.1:-0.0141),(2:0.1:-0.0563),(3:0.3:1.357),(3:0.3:0.438),(4:1:0.821),(4:1:0.12),(5:3:1.105),(5:3:0.522),(6:10:0.36),(6:10:0.878),(7:30:0.92),(7:30:1.037),(8:100:0.138),(8:100:0.967)
41207537	BSK_3C_Thrombomodulin_down	1241-94-7	DTXSID1025300	2-Ethylhexyl diphenyl phosphate	EHDP	log10_fold_induction	Inflammatory Response	0.2	0.2	uM	0.333	log10_fold_induction	Active	(1:0.2:0.13),(1:10:0.152),(2:0.5:0.0566),(2:40:0.157),(3:2:0.0686),(4:4:0.0907),(5:10:0.278),(6:40:0.267)
41107044	BSK_LPS_MCP1_down	1241-94-7	DTXSID1025300	2-Ethylhexyl diphenyl phosphate	EHDP	log10_fold_induction	Inflammatory Response	0.2	0.2	uM	0.609	log10_fold_induction	Active	(1:0.2:0.132),(1:10:0.174),(2:40:0.508),(2:0.5:0.135),(3:2:0.114),(4:4:0.112),(5:10:0.429),(6:40:0.498)
41018409	BSK_hDFCGF_IP10_down	1241-94-7	DTXSID1025300	2-Ethylhexyl diphenyl phosphate	EHDP	log10_fold_induction	Angiogenic Process,Inflammatory Response	0.2	0.2	uM	1.024	log10_fold_induction	Active	(1:10:1.031),(1:0.2:0.111),(2:0.5:0.089),(2:40:1.001),(3:2:0.128),(4:4:0.563),(5:10:0.931),(6:40:1.044)
41050665	BSK_hDFCGF_VCAM1_down	1241-94-7	DTXSID1025300	2-Ethylhexyl diphenyl phosphate	EHDP	log10_fold_induction	Angiogenic Process,Inflammatory Response	0.2	0.2	uM	0.661	log10_fold_induction	Active	(1:0.2:0.201),(1:10:0.546),(2:40:0.526),(2:0.5:0.164),(3:2:0.238),(4:4:0.395),(5:10:0.468),(6:40:0.564)
29621785	LTEA_HepaRG_ALPP_dn	13674-87-8	DTXSID9026261	Tris(1,3-dichloro-2-propyl) phosphate	TDCIPP	log2_fold_induction	Unannotated	0.214	0.222	uM	1.755	log2_fold_induction	Active	(1:0.03:0.578),(1:0.03:-0.437),(2:0.1:-0.0143),(2:0.1:-0.595),(3:0.3:2.651),(3:0.3:0.742),(4:1:1.463),(5:3:2.74),(5:3:1.151),(6:10:0.305),(6:10:2.226),(7:30:2.266),(7:30:1.671)
39021887	ATG_PXRE_CIS_up	56803-37-3	DTXSID6024701	tert-Butylphenyl diphenyl phosphate	BPDP	log2_fold_induction	Gene Expression Regulation, Xenobiotic Response	0.696	0.249	uM	4.347	log2_fold_induction	Active	(1:0.8:2.308),(2:2:3.392),(3:7:3.622),(4:20:3.187),(5:70:2.338),(6:200:1.828)
29636811	LTEA_HepaRG_CASP3_dn	13674-87-8	DTXSID9026261	Tris(1,3-dichloro-2-propyl) phosphate	TDCIPP	log2_fold_induction	Unannotated	0.208	0.258	uM	0.541	log2_fold_induction	Active	(1:0.03:0.0645),(1:0.03:-0.155),(2:0.1:-0.146),(2:0.1:-0.0837),(3:0.3:0.786),(3:0.3:0.274),(4:1:0.56),(4:1:0.233),(5:3:0.882),(5:3:0.259),(6:10:0.346),(6:10:0.781),(7:30:0.793),(7:30:0.854),(8:100:0.501),(8:100:-0.0248)
39018571	ATG_PXRE_CIS_up	1330-78-5	DTXSID4021391	Tris(methylphenyl) phosphate	TMPP	log2_fold_induction	Gene Expression Regulation, Xenobiotic Response	0.53	0.262	uM	2.924	log2_fold_induction	Active	(1:0.09:0.127),(2:0.3:0.823),(3:0.8:1.905),(4:2:2.943),(5:7:2.909),(6:20:2.658),(7:70:2.634),(8:200:1.685)
39298514	ATG_PXR_TRANS_up	56803-37-3	DTXSID6024701	tert-Butylphenyl diphenyl phosphate	BPDP	log2_fold_induction	Gene Expression Regulation, Xenobiotic Response	0.307	0.268	uM	2.874	log2_fold_induction	Active	(1:0.8:2.273),(2:2:2.325),(3:7:2.677),(4:20:2.557),(5:70:2.267),(6:200:1.894)
39021488	ATG_PXRE_CIS_up	1241-94-7	DTXSID1025300	2-Ethylhexyl diphenyl phosphate	EHDP	log2_fold_induction	Gene Expression Regulation, Xenobiotic Response	0.53	0.281	uM	3.575	log2_fold_induction	Active	(1:0.09:0.256),(2:0.3:0.735),(3:0.8:2.586),(4:2:3.419),(5:7:3.409),(6:20:2.768),(7:70:0.822),(8:200:0.953)
41363689	CCTE_Shafer_MEA_dev_per_network_spike_spike_number_mean_dn	5436-43-1	DTXSID3030056	2,2',4,4'-Tetrabromodiphenyl ether	BDE-47	percent_activity	Other Neurotransmission	0.0254	0.301	uM	77.349	percent_activity	Active	(1:0.01:5.392),(1:0.01:25.493),(1:0.01:49.601),(2:0.03:51.876),(2:0.03:34.791),(2:0.03:67.293),(3:0.1:31.084),(3:0.1:56.132),(3:0.1:36.428),(4:0.3:57.457),(4:0.3:60.705),(4:0.3:37.807),(5:1:56.288),(5:1:73.491),(5:1:62.793),(6:3:51.534),(6:3:73.066),(6:3:60.884),(7:10:70.993),(7:10:82.896),(7:10:32.792)
39300275	ATG_PXR_TRANS_up	1241-94-7	DTXSID1025300	2-Ethylhexyl diphenyl phosphate	EHDP	log2_fold_induction	Gene Expression Regulation, Xenobiotic Response	0.279	0.349	uM	2.214	log2_fold_induction	Active	(1:0.09:0.342),(2:0.3:1.175),(3:0.8:1.793),(4:2:2.325),(5:7:2.13),(6:20:2.058),(7:70:2.478),(8:200:2.206)
39300780	ATG_PXR_TRANS_up	13674-87-8	DTXSID9026261	Tris(1,3-dichloro-2-propyl) phosphate	TDCIPP	log2_fold_induction	Gene Expression Regulation, Xenobiotic Response	0.358	0.362	uM	2.564	log2_fold_induction	Active	(1:0.09:-0.393),(2:0.3:1.457),(3:0.8:1.559),(4:2:2.66),(5:7:2.764),(6:20:2.334),(7:70:2.209),(8:200:-0.716)
41365921	CCTE_Shafer_MEA_dev_mutual_information_norm_dn	5436-43-1	DTXSID3030056	2,2',4,4'-Tetrabromodiphenyl ether	BDE-47	percent_activity	Other Neurotransmission	0.0134	0.384	uM	79.647	percent_activity	Active	(1:0.01:46.638),(1:0.01:10.97),(1:0.01:36.871),(2:0.03:49.888),(2:0.03:34.236),(2:0.03:70.619),(3:0.1:58.873),(3:0.1:61.018),(3:0.1:72.43),(4:0.3:77.3),(4:0.3:60.721),(4:0.3:75.282),(5:1:74.314),(5:1:67.038),(5:1:91.508),(6:3:64.923),(6:3:59.667),(6:3:78.106),(7:10:74.032),(7:10:94.359),(7:10:90.686)
39886819	ATG_mPXR_XSP2_up	115-86-6	DTXSID1021952	Triphenyl phosphate	TPHP	log2_fold_induction	Gene Expression Regulation, Xenobiotic Response	0.438	0.393	uM	1.167	log2_fold_induction	Active	(1:0.09:0.155),(2:0.3:0.377),(3:0.8:0.745),(4:2:0.859),(5:7:0.973),(6:20:0.565),(7:70:0.498),(8:200:0.38)
30152050	NVS_MP_hPBR	13674-87-8	DTXSID9026261	Tris(1,3-dichloro-2-propyl) phosphate	TDCIPP	percent_activity	Cholesterol Transport	2.384	0.408	uM	94.32	percent_activity	Active	(1:0.02:5.585),(2:0.07:-5.585),(3:0.2:13.208),(4:0.6:31.262),(5:2:45.228),(6:6:57.619),(7:20:77.24),(8:50:83.114)
30151832	NVS_MP_hPBR	56803-37-3	DTXSID6024701	tert-Butylphenyl diphenyl phosphate	BPDP	percent_activity	Cholesterol Transport	1.223	0.409	uM	93.084	percent_activity	Active	(1:0.02:-0.35),(2:0.07:0.35),(3:0.2:12.03),(4:0.6:36.79),(5:2:54.451),(6:6:80.055),(7:20:87.815),(8:50:91.409)
29584568	ATG_mPXR_XSP1_up	13674-87-8	DTXSID9026261	Tris(1,3-dichloro-2-propyl) phosphate	TDCIPP	log2_fold_induction	Gene Expression Regulation, Xenobiotic Response	0.464	0.45	uM	1.319	log2_fold_induction	Active	(1:0.09:0.109),(2:0.3:0.306),(3:0.8:1.072),(4:2:1.406),(5:7:1.319),(6:20:1.259),(7:70:1.222),(8:200:0.594)
39886313	ATG_hPPARg_XSP2_up	79-94-7	DTXSID1026081	3,3',5,5'-Tetrabromobisphenol A	TBBPA	log2_fold_induction	Gene Expression Regulation, Fatty Acid Signaling	3.51	0.456	uM	4.507	log2_fold_induction	Active	(1:0.009:0.102),(2:0.03:-0.0206),(3:0.08:0.272),(4:0.2:0.249),(5:0.7:0.98),(6:2:1.479),(7:6:3.756),(8:20:3.701)
30113743	NVS_ADME_hCYP2C19	115-86-6	DTXSID1021952	Triphenyl phosphate	TPHP	percent_activity	Xenobiotic Metabolism	0.804	0.468	uM	66.068	percent_activity	Active	(1:0.009:1.837),(2:0.03:-1.837),(3:0.08:3.301),(4:0.2:7.176),(5:0.7:29.052),(6:2:53.46),(7:7:64.086),(8:20:65.184)
29655663	LTEA_HepaRG_CYP2B6_up	115-86-6	DTXSID1021952	Triphenyl phosphate	TPHP	log2_fold_induction	Unannotated	1.261	0.496	uM	2.877	log2_fold_induction	Active	(1:0.03:-0.735),(1:0.03:-0.218),(2:0.1:0.123),(2:0.1:0.0085),(3:0.3:0.976),(3:0.3:0.51),(4:1:1.401),(4:1:0.969),(5:3:1.99),(5:3:2.15),(6:10:2.607),(6:10:2.642),(7:30:2.451),(7:30:2.665),(8:100:-1.198),(8:100:-0.293)
41250875	BSK_BE3C_HLADR_down	1241-94-7	DTXSID1025300	2-Ethylhexyl diphenyl phosphate	EHDP	log10_fold_induction	Inflammatory Response	0.5	0.5	uM	0.339	log10_fold_induction	Active	(1:0.2:-0.00466),(1:10:0.112),(2:40:0.257),(2:0.5:0.0831),(3:2:0.0153),(4:4:0.00829),(5:10:0.0484),(6:40:0.315)
41284670	BSK_BT_xIL17F_down	1241-94-7	DTXSID1025300	2-Ethylhexyl diphenyl phosphate	EHDP	log10_fold_induction	Unannotated	0.5	0.5	uM	1.913	log10_fold_induction	Active	(1:0.2:-0.0431),(1:10:0.163),(2:40:1.594),(2:0.5:1.312),(3:2:0.655),(4:4:0.0793),(5:10:0.273),(6:40:1.361)
41286179	BSK_BT_xIL2_down	1241-94-7	DTXSID1025300	2-Ethylhexyl diphenyl phosphate	EHDP	log10_fold_induction	Unannotated	0.5	0.5	uM	1.775	log10_fold_induction	Active	(1:10:0.238),(1:0.2:0.000533),(2:0.5:1.398),(2:40:1.45),(3:2:0.955),(4:4:0.148),(5:10:0.301),(6:40:1.479)
41071466	BSK_KF3CT_MMP9_down	1241-94-7	DTXSID1025300	2-Ethylhexyl diphenyl phosphate	EHDP	log10_fold_induction	Extracellular Matrix	0.5	0.5	uM	0.485	log10_fold_induction	Active	(1:10:0.538),(1:0.2:-0.00947),(2:0.5:0.0853),(2:40:0.463),(3:2:0.121),(4:4:0.257),(5:10:0.382),(6:40:0.481)
41082132	BSK_KF3CT_uPA_down	1241-94-7	DTXSID1025300	2-Ethylhexyl diphenyl phosphate	EHDP	log10_fold_induction	Extracellular Matrix	0.5	0.5	uM	0.395	log10_fold_induction	Active	(1:0.2:0.068),(1:10:0.134),(2:0.5:0.0868),(2:40:0.201),(3:2:0.0457),(4:4:0.0557),(5:10:0.329),(6:40:0.245)
41297721	BSK_MyoF_CollagenIV_down	1241-94-7	DTXSID1025300	2-Ethylhexyl diphenyl phosphate	EHDP	log10_fold_induction	Unannotated	0.5	0.5	uM	0.242	log10_fold_induction	Active	(1:0.2:0.12),(1:10:0.104),(2:40:0.207),(2:0.5:0.147),(3:2:0.0847),(4:4:0.0593),(5:10:0.125),(6:40:0.171)
30151760	NVS_MP_hPBR	1330-78-5	DTXSID4021391	Tris(methylphenyl) phosphate	TMPP	percent_activity	Cholesterol Transport	1.16	0.568	uM	73.458	percent_activity	Active	(1:0.02:-5.489),(2:0.07:5.489),(3:0.2:9.276),(4:0.6:21.081),(5:2:49.772),(6:6:63.353),(7:20:69.236),(8:50:73.948)
39886706	ATG_mPXR_XSP2_up	13674-87-8	DTXSID9026261	Tris(1,3-dichloro-2-propyl) phosphate	TDCIPP	log2_fold_induction	Gene Expression Regulation, Xenobiotic Response	0.724	0.652	uM	1.185	log2_fold_induction	Active	(1:0.09:-0.0409),(2:0.3:0.212),(3:0.8:0.674),(4:2:0.951),(5:7:1.135),(6:20:1.117),(7:70:0.686),(8:200:0.277)
30113703	NVS_ADME_hCYP2C19	79-94-7	DTXSID1026081	3,3',5,5'-Tetrabromobisphenol A	TBBPA	percent_activity	Xenobiotic Metabolism	1.411	0.678	uM	80.52	percent_activity	Active	(1:0.009:1.187),(2:0.03:-1.187),(3:0.08:-6.277),(4:0.2:1.262),(5:0.7:23.457),(6:2:48.963),(7:6:73.448),(8:20:78.696)
30154925	NVS_NR_hAR	13674-87-8	DTXSID9026261	Tris(1,3-dichloro-2-propyl) phosphate	TDCIPP	percent_activity	Androgen Metabolic Process,Gene Expression Regulation, Steroid Hormone Nuclear Receptor	5.973	0.734	uM	95.67	percent_activity	Active	(1:0.02:-6.482),(2:0.07:6.482),(3:0.2:24.403),(4:0.6:23.127),(5:2:31.466),(6:6:42.042),(7:20:63.395),(8:50:79.725)
29584023	ATG_hPPARg_XSP1_up	79-94-7	DTXSID1026081	3,3',5,5'-Tetrabromobisphenol A	TBBPA	log2_fold_induction	Gene Expression Regulation, Fatty Acid Signaling	2.183	0.756	uM	4.132	log2_fold_induction	Active	(1:0.009:-0.198),(2:0.03:-0.128),(3:0.08:0.119),(4:0.2:0.156),(5:0.7:0.636),(6:2:1.932),(7:6:3.378),(8:20:3.443)
29584225	ATG_mPPARg_XSP1_up	79-94-7	DTXSID1026081	3,3',5,5'-Tetrabromobisphenol A	TBBPA	log2_fold_induction	Gene Expression Regulation, Fatty Acid Signaling	2.411	0.811	uM	4.401	log2_fold_induction	Active	(1:0.009:-0.326),(2:0.03:-0.0177),(3:0.08:0.0995),(4:0.2:0.0682),(5:0.7:0.509),(6:2:1.819),(7:6:3.667),(8:20:3.507)
41365608	CCTE_Shafer_MEA_dev_correlation_coefficient_mean_dn	5436-43-1	DTXSID3030056	2,2',4,4'-Tetrabromodiphenyl ether	BDE-47	percent_activity	Other Neurotransmission	0.0924	0.879	uM	73.974	percent_activity	Active	(1:0.01:23.61),(1:0.01:35.879),(1:0.01:-1.565),(2:0.03:35.741),(2:0.03:60.049),(2:0.03:22.847),(3:0.1:45.348),(3:0.1:45.806),(3:0.1:32.321),(4:0.3:20.779),(4:0.3:44.458),(4:0.3:39.435),(5:1:37.134),(5:1:67.437),(5:1:56.197),(6:3:32.69),(6:3:33.902),(6:3:56.614),(7:10:72.359),(7:10:53.57),(7:10:76.274)
39885152	ATG_mPPARg_XSP2_up	79-94-7	DTXSID1026081	3,3',5,5'-Tetrabromobisphenol A	TBBPA	log2_fold_induction	Gene Expression Regulation, Fatty Acid Signaling	3.498	0.928	uM	3.78	log2_fold_induction	Active	(1:0.009:0.0556),(2:0.03:-0.253),(3:0.08:-0.265),(4:0.2:-0.0424),(5:0.7:0.194),(6:2:1.539),(7:6:2.414),(8:20:3.517)
30152546	NVS_MP_rPBR	115-86-6	DTXSID1021952	Triphenyl phosphate	TPHP	percent_activity	Cholesterol Transport	2.101	0.955	uM	92.303	percent_activity	Active	(1:0.02:6.559),(2:0.07:-6.559),(3:0.2:12.386),(4:0.6:22.054),(5:2:47.197),(6:6:65.065),(7:20:77.957),(8:50:87.787)
30152024	NVS_MP_hPBR	115-86-6	DTXSID1021952	Triphenyl phosphate	TPHP	percent_activity	Cholesterol Transport	3.831	0.962	uM	84.058	percent_activity	Active	(1:0.02:-1.949),(2:0.07:1.949),(3:0.2:16.446),(4:0.6:18.908),(5:2:28.764),(6:6:48.115),(7:20:71.309),(8:50:70.678)
29582317	ATG_hERa_XSP1_up	115-86-6	DTXSID1021952	Triphenyl phosphate	TPHP	log2_fold_induction	Estrogen Metabolic Process,Gene Expression Regulation, Steroid Hormone Nuclear Receptor	0.927	0.998	uM	1.332	log2_fold_induction	Active	(1:0.09:0.137),(2:0.3:0.0169),(3:0.8:0.53),(4:2:1.202),(5:7:1.193),(6:20:1.483),(7:70:1.336),(8:200:1.033)
29584569	ATG_mPXR_XSP1_up	115-86-6	DTXSID1021952	Triphenyl phosphate	TPHP	log2_fold_induction	Gene Expression Regulation, Xenobiotic Response	0.457	1.003	uM	0.939	log2_fold_induction	Active	(1:0.09:0.195),(2:0.3:0.304),(3:0.8:0.763),(4:2:0.301),(5:7:1.029),(6:20:0.766),(7:70:1.062),(8:200:0.878)
39297099	ATG_PXR_TRANS_up	115-86-6	DTXSID1021952	Triphenyl phosphate	TPHP	log2_fold_induction	Gene Expression Regulation, Xenobiotic Response	0.704	1.103	uM	1.637	log2_fold_induction	Active	(1:0.03:-0.277),(2:0.09:0.254),(3:0.3:0.0426),(4:0.8:1.012),(5:2:1.387),(6:7:1.656),(7:20:1.738),(8:70:1.502),(9:200:1.193)
39110077	ATG_VDRE_CIS_up	1241-94-7	DTXSID1025300	2-Ethylhexyl diphenyl phosphate	EHDP	log2_fold_induction	Gene Expression Regulation, Steroid Hormone Nuclear Receptor	0.829	1.122	uM	1.073	log2_fold_induction	Active	(1:0.09:0.168),(2:0.3:0.0997),(3:0.8:0.501),(4:2:0.984),(5:7:0.997),(6:20:1.097),(7:70:1.063),(8:200:0.606)
19002915	TOX21_PPARg_BLA_antagonist_ratio	79-94-7	DTXSID1026081	3,3',5,5'-Tetrabromobisphenol A	TBBPA	percent_activity	Gene Expression Regulation, Fatty Acid Signaling	1.63	1.152	uM	83.383	percent_activity	Active	(1:0.0009:3.531),(1:0.0009:-2.578),(1:0.0009:-2.136),(2:0.002:7.692),(2:0.002:0.81),(2:0.002:-6.062),(3:0.005:-10.903),(3:0.005:1.368),(3:0.005:6.559),(4:0.01:5.03),(4:0.01:-0.575),(4:0.01:11.928),(5:0.02:17.528),(5:0.02:0.192),(5:0.02:-8.644),(6:0.05:38.834),(6:0.05:-2.427),(6:0.05:-1.766),(7:0.1:18.534),(7:0.1:-2.302),(7:0.1:37.279),(8:0.3:11.265),(8:0.3:-2.86),(8:0.3:52.09),(9:0.6:16.225),(9:0…
29582115	ATG_chERa_XSP1_up	115-86-6	DTXSID1021952	Triphenyl phosphate	TPHP	log2_fold_induction	Estrogen Metabolic Process,Gene Expression Regulation, Steroid Hormone Nuclear Receptor	0.781	1.158	uM	1.14	log2_fold_induction	Active	(1:0.09:-0.106),(2:0.3:0.165),(3:0.8:0.643),(4:2:0.872),(5:7:1.123),(6:20:1.156),(7:70:0.567),(8:200:-0.54)
29736788	LTEA_HepaRG_KRT19_dn	115-86-6	DTXSID1021952	Triphenyl phosphate	TPHP	log2_fold_induction	Unannotated	0.981	1.182	uM	0.666	log2_fold_induction	Active	(1:0.03:0.0738),(1:0.03:-0.0604),(2:0.1:0.172),(2:0.1:0.0308),(3:0.3:-0.0654),(3:0.3:0.038),(4:1:0.314),(4:1:0.402),(5:3:0.429),(5:3:0.757),(6:10:0.698),(6:10:0.455),(7:30:0.63),(7:30:0.752),(8:100:0.808),(8:100:0.609)
39289019	ATG_PPARg_TRANS_up	79-94-7	DTXSID1026081	3,3',5,5'-Tetrabromobisphenol A	TBBPA	log2_fold_induction	Gene Expression Regulation, Fatty Acid Signaling	2.003	1.189	uM	3.699	log2_fold_induction	Active	(1:0.03:0.0468),(2:0.09:-0.00866),(3:0.3:0.121),(4:0.8:0.691),(5:2:1.947),(6:7:3.131),(7:20:2.919),(8:60:3.856)
18611672	TOX21_MMP_ratio_down	115-86-6	DTXSID1021952	Triphenyl phosphate	TPHP	percent_activity	Energy Metabolism Process	1.119	1.328	uM	72.894	percent_activity	Active	(1:0.001:3.191),(1:0.001:-0.0445),(1:0.001:8.628),(1:0.001:1.54),(1:0.001:-4.618),(1:0.001:-0.138),(2:0.003:-10.948),(2:0.003:-22.663),(2:0.003:-3.92),(2:0.003:-7.235),(2:0.003:-1.257),(2:0.003:1.141),(3:0.006:-5.169),(3:0.006:1.067),(3:0.006:-3.826),(3:0.006:-9.495),(3:0.006:4.606),(3:0.006:-17.384),(4:0.01:6.228),(4:0.01:-4.893),(4:0.01:-0.832),(4:0.01:-1.333),(4:0.01:-17.83),(4:0.01:-0.128),(5…
36488154	CCTE_Mundy_HCI_hN2_NOG_NeuronCount_loss	5436-43-1	DTXSID3030056	2,2',4,4'-Tetrabromodiphenyl ether	BDE-47	percent_activity	Other Neurotransmission	4.415	1.348	uM	104.842	percent_activity	Active	(1:0.001:-14.474),(1:0.001:-4.739),(1:0.001:21.086),(2:0.003:-44.796),(2:0.003:4.265),(2:0.003:22.105),(3:0.01:8.365),(3:0.01:33.937),(3:0.01:27.368),(4:0.03:32.127),(4:0.03:-41.588),(4:0.03:39.175),(5:0.1:25.195),(5:0.1:-15.64),(5:0.1:38.895),(6:0.3:15.656),(6:0.3:26.614),(6:0.3:-19.668),(7:1:53.404),(7:1:21.267),(7:1:-0.474),(8:3:49.561),(8:3:38.154),(8:3:-9.005),(9:10:63.27),(9:10:80.351),(9:1…
39011590	ATG_PPRE_CIS_up	79-94-7	DTXSID1026081	3,3',5,5'-Tetrabromobisphenol A	TBBPA	log2_fold_induction	Gene Expression Regulation, Fatty Acid Signaling	0.93	1.358	uM	1.358	log2_fold_induction	Active	(1:0.03:0.0673),(2:0.09:-0.000615),(3:0.3:0.165),(4:0.8:0.593),(5:2:1.069),(6:7:1.356),(7:20:1.307),(8:60:2.126)
39145487	ATG_ERa_TRANS_up	1241-94-7	DTXSID1025300	2-Ethylhexyl diphenyl phosphate	EHDP	log2_fold_induction	Estrogen Metabolic Process,Gene Expression Regulation, Steroid Hormone Nuclear Receptor	1.067	1.424	uM	1.353	log2_fold_induction	Active	(1:0.09:0.0335),(2:0.3:-0.115),(3:0.8:0.254),(4:2:1.299),(5:7:1.353),(6:20:1.278),(7:70:1.458),(8:200:0.946)
30114725	NVS_ADME_hCYP2C9	79-94-7	DTXSID1026081	3,3',5,5'-Tetrabromobisphenol A	TBBPA	percent_activity	Xenobiotic Metabolism	2.73	1.445	uM	82.213	percent_activity	Active	(1:0.009:1.373),(2:0.03:-1.373),(3:0.08:-8.285),(4:0.2:-5.752),(5:0.7:8.251),(6:2:29.435),(7:6:66.321),(8:20:79.773)
39288544	ATG_PPARg_TRANS_up	1330-78-5	DTXSID4021391	Tris(methylphenyl) phosphate	TMPP	log2_fold_induction	Gene Expression Regulation, Fatty Acid Signaling	1.938	1.513	uM	2.789	log2_fold_induction	Active	(1:0.09:-0.254),(2:0.3:-0.0145),(3:0.8:0.826),(4:2:1.321),(5:7:2.158),(6:20:2.324),(7:70:1.906),(8:200:1.561)
29916945	CEETOX_H295R_PROG_dn	115-86-6	DTXSID1021952	Triphenyl phosphate	TPHP	log2_fold_induction	Progesterone Metabolic Process	1.135	1.524	uM	1.011	log2_fold_induction	Active	(1:0.04:0.0255),(1:0.04:-0.074),(2:0.1:0.248),(2:0.1:0.0255),(3:0.4:0.441),(3:0.4:-0.0251),(4:1:0.309),(4:1:0.248),(5:3:1.011),(5:3:1.011),(6:10:1.011),(6:10:1.011)
39883253	ATG_hERa_XSP2_up	115-86-6	DTXSID1021952	Triphenyl phosphate	TPHP	log2_fold_induction	Estrogen Metabolic Process,Gene Expression Regulation, Steroid Hormone Nuclear Receptor	1.438	1.568	uM	1.011	log2_fold_induction	Active	(1:0.09:-0.191),(2:0.3:-0.209),(3:0.8:0.0381),(4:2:0.871),(5:7:1.001),(6:20:1.013),(7:70:0.865),(8:200:0.323)
39886268	ATG_hPPARg_XSP2_up	115-86-6	DTXSID1021952	Triphenyl phosphate	TPHP	log2_fold_induction	Gene Expression Regulation, Fatty Acid Signaling	3.936	1.685	uM	3.422	log2_fold_induction	Active	(1:0.09:-0.175),(2:0.3:0.102),(3:0.8:0.158),(4:2:0.812),(5:7:2.485),(6:20:3.681),(7:70:3.409),(8:200:3.364)
30150405	NVS_IC_rCaDHPRCh_L	13674-87-8	DTXSID9026261	Tris(1,3-dichloro-2-propyl) phosphate	TDCIPP	percent_activity	Ion Channel Activity	7.016	1.722	uM	80.218	percent_activity	Active	(1:0.02:6.435),(2:0.07:-6.435),(3:0.2:10.701),(4:0.6:9.718),(5:2:28.188),(6:6:33.58),(7:20:53.482),(8:50:66.848)
30157648	NVS_NR_hGR	79-94-7	DTXSID1026081	3,3',5,5'-Tetrabromobisphenol A	TBBPA	percent_activity	Gene Expression Regulation, Steroid Hormone Nuclear Receptor,Glucocorticoid Metabolic Process	4.415	1.724	uM	76.637	percent_activity	Active	(1:0.02:4.499),(2:0.07:-4.499),(3:0.2:20.206),(4:0.6:17.552),(5:2:34.513),(6:5:37.316),(7:20:49.189),(8:50:63.864)
29663166	LTEA_HepaRG_CYP2E1_dn	115-86-6	DTXSID1021952	Triphenyl phosphate	TPHP	log2_fold_induction	Unannotated	22.729	1.724	uM	4.002	log2_fold_induction	Active	(1:0.03:-0.249),(1:0.03:0.0479),(2:0.1:0.106),(2:0.1:-0.117),(3:0.3:0.31),(3:0.3:0.335),(4:1:0.21),(4:1:0.249),(5:3:0.654),(5:3:0.584),(6:10:1.599),(6:10:1.592),(7:30:2.097),(7:30:2.094),(8:100:2.974),(8:100:3.738)
39018346	ATG_PXRE_CIS_up	79-94-7	DTXSID1026081	3,3',5,5'-Tetrabromobisphenol A	TBBPA	log2_fold_induction	Gene Expression Regulation, Xenobiotic Response	6.159	1.733	uM	4.293	log2_fold_induction	Active	(1:0.03:0.514),(1:0.03:-0.131),(2:0.09:-0.0799),(2:0.09:0.403),(3:0.3:0.522),(3:0.3:-0.245),(4:0.8:-0.148),(4:0.8:0.529),(5:2:0.499),(5:2:1.078),(6:7:2.561),(6:7:2.103),(7:20:3.249),(7:20:3.577),(8:60:-0.589),(8:60:-0.637)
29905850	CEETOX_H295R_OHPROG_dn	115-86-6	DTXSID1021952	Triphenyl phosphate	TPHP	log2_fold_induction	Progesterone Metabolic Process	1.806	1.802	uM	1.812	log2_fold_induction	Active	(1:0.04:0.0545),(1:0.04:0.242),(2:0.1:0.239),(2:0.1:0.249),(3:0.4:0.14),(3:0.4:0.386),(4:3:1.326),(4:1:0.226),(5:10:1.5),(5:3:1.12),(6:10:1.51)
30152574	NVS_MP_rPBR	13674-87-8	DTXSID9026261	Tris(1,3-dichloro-2-propyl) phosphate	TDCIPP	percent_activity	Cholesterol Transport	2.573	1.826	uM	77.926	percent_activity	Active	(1:0.02:-0.383),(2:0.07:0.383),(3:0.2:3.245),(4:0.6:24.456),(5:2:33.811),(6:6:55.823),(7:20:71.49),(8:50:75.339)
41298289	BSK_MyoF_IL8_up	1241-94-7	DTXSID1025300	2-Ethylhexyl diphenyl phosphate	EHDP	log10_fold_induction	Unannotated	2	2	uM	0.253	log10_fold_induction	Active	(1:0.2:0.119),(1:10:0.128),(2:0.5:0.128),(2:40:0.0248),(3:2:0.186),(4:4:0.211),(5:10:0.105),(6:40:-0.0161)
41303199	BSK_MyoF_PAI1_down	1241-94-7	DTXSID1025300	2-Ethylhexyl diphenyl phosphate	EHDP	log10_fold_induction	Unannotated	2	2	uM	1.08	log10_fold_induction	Active	(1:10:1.076),(1:0.2:0.0741),(2:40:1.093),(2:0.5:-0.0428),(3:2:0.183),(4:4:0.0294),(5:10:0.471),(6:40:1.048)
40995647	BSK_CASM3C_uPAR_up	1330-78-5	DTXSID4021391	Tris(methylphenyl) phosphate	TMPP	log10_fold_induction	Extracellular Matrix	2	2	uM	0.158	log10_fold_induction	Active	(1:0.2:0.00514),(1:10:0.15),(2:40:0.118),(2:0.5:-0.0615),(3:2:0.171),(4:4:0.215),(5:10:0.0876),(6:40:0.192)
41175898	BSK_3C_Eselectin_down	56803-37-3	DTXSID6024701	tert-Butylphenyl diphenyl phosphate	BPDP	log10_fold_induction	Inflammatory Response	2	2	uM	0.391	log10_fold_induction	Active	(1:10:0.268),(1:0.2:0.0423),(2:0.5:0.0606),(2:40:0.302),(3:2:0.0922),(4:4:0.0778),(5:10:0.101),(6:40:0.325)
39885636	ATG_zfPPARg_XSP2_up	115-86-6	DTXSID1021952	Triphenyl phosphate	TPHP	log2_fold_induction	Gene Expression Regulation, Fatty Acid Signaling	10.113	2.019	uM	4.75	log2_fold_induction	Active	(1:0.09:0.0996),(2:0.3:-0.0222),(3:0.8:0.164),(4:2:0.527),(5:7:1.46),(6:20:3.324),(7:70:3.959),(8:200:3.736)
39291121	ATG_PPARg_TRANS_up	56803-37-3	DTXSID6024701	tert-Butylphenyl diphenyl phosphate	BPDP	log2_fold_induction	Gene Expression Regulation, Fatty Acid Signaling	3.134	2.082	uM	3.579	log2_fold_induction	Active	(1:0.8:0.107),(2:2:1.126),(3:7:2.901),(4:20:3.39),(5:70:3.625),(6:200:3.191)
39885150	ATG_mPPARg_XSP2_up	115-86-6	DTXSID1021952	Triphenyl phosphate	TPHP	log2_fold_induction	Gene Expression Regulation, Fatty Acid Signaling	5.33	2.144	uM	3.895	log2_fold_induction	Active	(1:0.09:-0.0158),(2:0.3:-0.115),(3:0.8:0.325),(4:2:0.465),(5:7:2.465),(6:20:3.684),(7:70:3.852),(8:200:3.315)
29791790	LTEA_HepaRG_UGT1A1_up	115-86-6	DTXSID1021952	Triphenyl phosphate	TPHP	log2_fold_induction	Unannotated	4.392	2.202	uM	2.18	log2_fold_induction	Active	(1:0.03:-0.179),(1:0.03:-0.0778),(2:0.1:-0.0673),(2:0.1:0.278),(3:0.3:0.0514),(3:0.3:0.147),(4:1:0.324),(4:1:0.344),(5:3:0.902),(5:3:0.556),(6:10:1.549),(6:10:1.587),(7:30:1.651),(7:30:1.817),(8:100:1.29),(8:100:0.938)
39884420	ATG_frER2_XSP2_up	115-86-6	DTXSID1021952	Triphenyl phosphate	TPHP	log2_fold_induction	Estrogen Metabolic Process,Gene Expression Regulation, Steroid Hormone Nuclear Receptor	2.347	2.248	uM	1.235	log2_fold_induction	Active	(1:0.09:0.216),(2:0.3:-0.0708),(3:0.8:-0.075),(4:2:0.269),(5:7:1.228),(6:20:1.211),(7:70:0.233),(8:200:0.108)
30147235	NVS_GPCR_rabPAF	13674-87-8	DTXSID9026261	Tris(1,3-dichloro-2-propyl) phosphate	TDCIPP	percent_activity	Unannotated	7.959	2.265	uM	76.807	percent_activity	Active	(1:0.02:-1.574),(2:0.07:1.574),(3:0.2:9.788),(4:0.6:12.879),(5:2:25.275),(6:6:30.294),(7:20:47.361),(8:50:64.006)
8045124	CCTE_Padilla_ZF_144hpf_TERATOSCORE_up	79-94-7	DTXSID1026081	3,3',5,5'-Tetrabromobisphenol A	TBBPA	percent_activity	Abnormal Growth and Differentiation	2.951	2.316	uM	98.411	percent_activity	Active	(1:0.03:24.544),(1:0.03:9.512),(1:0.03:2.715),(2:0.08:2.997),(2:0.08:0.813),(2:0.08:3.361),(3:0.3:0.992),(3:0.3:3.621),(3:0.3:10.021),(4:0.8:98.237),(4:0.8:5.817),(4:0.8:12.566),(5:2:97.735),(5:2:9.458),(5:2:8.774),(6:8:97.435),(6:8:98.501),(6:8:99.607),(7:20:97.681),(7:20:98.384),(7:20:97.587),(8:80:98.436),(8:80:97.758),(8:80:99.261)
29581913	ATG_frER2_XSP1_up	115-86-6	DTXSID1021952	Triphenyl phosphate	TPHP	log2_fold_induction	Estrogen Metabolic Process,Gene Expression Regulation, Steroid Hormone Nuclear Receptor	3.261	2.37	uM	1.815	log2_fold_induction	Active	(1:0.09:-0.0679),(2:0.3:0.0625),(3:0.8:0.161),(4:2:0.278),(5:7:1.512),(6:20:1.096),(7:70:0.285),(8:200:0.346)
39109761	ATG_VDRE_CIS_up	13674-87-8	DTXSID9026261	Tris(1,3-dichloro-2-propyl) phosphate	TDCIPP	log2_fold_induction	Gene Expression Regulation, Steroid Hormone Nuclear Receptor	3.16	2.396	uM	1.605	log2_fold_induction	Active	(1:0.09:0.0614),(2:0.3:0.164),(3:0.8:0.561),(4:2:0.75),(5:7:0.957),(6:20:1.176),(7:70:1.617),(8:200:1.49)
29584165	ATG_mPPARg_XSP1_up	115-86-6	DTXSID1021952	Triphenyl phosphate	TPHP	log2_fold_induction	Gene Expression Regulation, Fatty Acid Signaling	6.419	2.416	uM	4.739	log2_fold_induction	Active	(1:0.09:0.00402),(2:0.3:0.309),(3:0.8:0.0482),(4:2:0.452),(5:7:2.403),(6:20:3.949),(7:70:3.79),(8:200:3.383)
30113781	NVS_ADME_hCYP2C19	13674-87-8	DTXSID9026261	Tris(1,3-dichloro-2-propyl) phosphate	TDCIPP	percent_activity	Xenobiotic Metabolism	6.258	2.441	uM	77.287	percent_activity	Active	(1:0.009:-0.63),(2:0.03:0.63),(3:0.08:-1.692),(4:0.2:-9.441),(5:0.7:8.481),(6:2:19.533),(7:7:33.343),(8:20:64.406)
41360301	CCTE_Shafer_MEA_dev_network_spike_peak_dn	1241-94-7	DTXSID1025300	2-Ethylhexyl diphenyl phosphate	EHDP	percent_activity	Other Neurotransmission	1.654	2.478	uM	32.893	percent_activity	Active	(1:0.03:-11.407),(1:0.03:10.945),(1:0.03:13.033),(2:0.1:-10.228),(2:0.1:16.167),(2:0.1:8.052),(3:0.3:1.861),(3:0.3:-13.613),(3:0.3:0.0156),(4:1:15.577),(4:1:-1.618),(4:1:0.92),(5:3:24.346),(5:3:31.779),(5:3:33.588),(6:10:30.066),(6:10:19.912),(6:10:11.889),(7:20:35.05),(7:20:50.124),(7:20:47.175)
29655460	LTEA_HepaRG_CYP2B6_up	13674-87-8	DTXSID9026261	Tris(1,3-dichloro-2-propyl) phosphate	TDCIPP	log2_fold_induction	Unannotated	5.008	2.516	uM	2.49	log2_fold_induction	Active	(1:0.03:-0.0578),(1:0.03:0.756),(2:0.1:-0.383),(2:0.1:-0.122),(3:0.3:-0.0547),(3:0.3:0.266),(4:1:0.552),(4:1:0.181),(5:3:0.859),(5:3:0.827),(6:10:2.075),(6:10:1.431),(7:30:1.917),(7:30:1.776),(8:100:-5.713),(8:100:-5.617)
29657192	LTEA_HepaRG_CYP2C19_up	115-86-6	DTXSID1021952	Triphenyl phosphate	TPHP	log2_fold_induction	Unannotated	5.433	2.531	uM	2.04	log2_fold_induction	Active	(1:0.03:0.174),(1:0.03:-0.626),(2:0.1:-0.524),(2:0.1:0.0014),(3:0.3:0.106),(3:0.3:-0.186),(4:1:0.49),(4:1:0.539),(5:3:0.246),(5:3:0.595),(6:10:1.496),(6:10:1.394),(7:30:1.441),(7:30:1.7),(8:100:0.884),(8:100:0.55)
29582519	ATG_trERa_XSP1_up	115-86-6	DTXSID1021952	Triphenyl phosphate	TPHP	log2_fold_induction	Estrogen Metabolic Process,Gene Expression Regulation, Steroid Hormone Nuclear Receptor	1.997	2.582	uM	1.191	log2_fold_induction	Active	(1:0.09:-0.06),(2:0.3:-0.164),(3:0.8:0.147),(4:2:0.591),(5:7:1.118),(6:20:0.89),(7:70:0.085),(8:200:-0.7)
29666444	LTEA_HepaRG_CYP3A4_up	115-86-6	DTXSID1021952	Triphenyl phosphate	TPHP	log2_fold_induction	Unannotated	4.226	2.783	uM	3.561	log2_fold_induction	Active	(1:0.03:0.38),(1:0.03:-0.854),(2:0.1:-0.275),(2:0.1:0.422),(3:0.3:-0.354),(3:0.3:0.0292),(4:1:0.131),(4:1:0.636),(5:3:1.381),(5:3:1.169),(6:10:2.897),(6:10:2.81),(7:30:2.997),(7:30:3.377),(8:100:2.292),(8:100:1.371)
30162607	NVS_TR_hDAT	115-86-6	DTXSID1021952	Triphenyl phosphate	TPHP	percent_activity	Dopamine Receptor Signaling Pathway	13.734	2.831	uM	106.89	percent_activity	Active	(1:0.02:1.413),(2:0.07:-1.413),(3:0.2:14.356),(4:0.6:12.131),(5:2:15.92),(6:6:31.703),(7:20:59.411),(8:50:89.075)
39291241	ATG_PPARg_TRANS_up	1241-94-7	DTXSID1025300	2-Ethylhexyl diphenyl phosphate	EHDP	log2_fold_induction	Gene Expression Regulation, Fatty Acid Signaling	4.795	2.901	uM	3.295	log2_fold_induction	Active	(1:0.09:0.162),(2:0.3:0.475),(3:0.8:0.331),(4:2:0.693),(5:7:2.184),(6:20:2.685),(7:70:3.218),(8:200:2.307)
40247523	TOX21_PXR_Agonist	1330-78-5	DTXSID4021391	Tris(methylphenyl) phosphate	TMPP	percent_activity	Gene Expression Regulation, Xenobiotic Response	12.595	2.965	uM	125.933	percent_activity	Active	(1:0.001:3.297),(1:0.001:0),(1:0.001:7.454),(1:0.001:0),(1:0.001:0),(1:0.001:-1.851),(2:0.003:-0.0765),(2:0.003:-2.452),(2:0.003:-0.506),(2:0.003:-2.407),(2:0.003:0.97),(2:0.003:5.344),(3:0.006:6.682),(3:0.006:-0.48),(3:0.006:-1.841),(3:0.006:0.696),(3:0.006:1.093),(3:0.006:3.17),(4:0.01:-2.119),(4:0.01:0.021),(4:0.01:7.953),(4:0.01:1.5),(4:0.01:1.898),(4:0.01:8.765),(5:0.03:6.832),(5:0.03:-0.809…
29906405	CEETOX_H295R_OHPROG_up	79-94-7	DTXSID1026081	3,3',5,5'-Tetrabromobisphenol A	TBBPA	log2_fold_induction	Progesterone Metabolic Process	4.324	3.069	uM	2.604	log2_fold_induction	Active	(1:0.04:-0.00951),(1:0.04:0.0405),(2:0.1:-0.0732),(2:0.1:0.0466),(3:0.4:0.199),(3:0.4:0.017),(4:1:0.191),(4:1:0.287),(5:3:0.882),(5:3:0.825),(6:10:2.152),(6:10:2.17)
8045100	CCTE_Padilla_ZF_144hpf_TERATOSCORE_up	115-86-6	DTXSID1021952	Triphenyl phosphate	TPHP	percent_activity	Abnormal Growth and Differentiation	6.365	3.107	uM	100.514	percent_activity	Active	(1:0.03:6.379),(1:0.03:6.199),(1:0.03:4.461),(2:0.08:1.111),(2:0.08:2.771),(2:0.08:4.503),(3:0.3:5.302),(3:0.3:9.559),(3:0.3:0.571),(4:0.8:7.816),(4:0.8:11.099),(4:0.8:9.606),(5:3:15.78),(5:3:16.923),(5:3:99.446),(6:8:97.132),(6:8:49.375),(6:8:63.392),(7:30:98.338),(7:30:97.22),(7:30:98.252),(8:80:97.955),(8:80:95.859),(8:80:99.62)
30154183	NVS_NR_bPR	13674-87-8	DTXSID9026261	Tris(1,3-dichloro-2-propyl) phosphate	TDCIPP	percent_activity	Gene Expression Regulation, Steroid Hormone Nuclear Receptor,Progesterone Metabolic Process	9.016	3.176	uM	83.665	percent_activity	Active	(1:0.02:5.165),(2:0.07:-5.165),(3:0.2:7.574),(4:0.6:-0.607),(5:2:27.45),(6:6:33.259),(7:20:52.72),(8:50:69.721)
30112385	NVS_ADME_hCYP1A2	115-86-6	DTXSID1021952	Triphenyl phosphate	TPHP	percent_activity	Xenobiotic Metabolism	6.168	3.203	uM	68.101	percent_activity	Active	(1:0.009:1.085),(2:0.03:-1.085),(3:0.08:-3.414),(4:0.2:-1.673),(5:0.7:2.061),(6:2:14.235),(7:7:36.182),(8:20:56.751)
30161559	NVS_NR_rAR	79-94-7	DTXSID1026081	3,3',5,5'-Tetrabromobisphenol A	TBBPA	percent_activity	Androgen Metabolic Process,Gene Expression Regulation, Steroid Hormone Nuclear Receptor	9.17	3.243	uM	88.724	percent_activity	Active	(1:0.02:-2.881),(2:0.07:2.881),(3:0.2:43.381),(4:0.6:17.542),(5:2:20.518),(6:5:39.084),(7:20:44.078),(8:50:73.937)
30115876	NVS_ADME_hCYP3A4	13674-87-8	DTXSID9026261	Tris(1,3-dichloro-2-propyl) phosphate	TDCIPP	percent_activity	Xenobiotic Metabolism	7.322	3.369	uM	73.793	percent_activity	Active	(1:0.009:0.304),(2:0.03:-0.304),(3:0.08:3.661),(4:0.2:2.75),(5:0.7:8.734),(6:2:12.286),(7:7:31.995),(8:20:61.494)
29581711	ATG_zfER2b_XSP1_up	115-86-6	DTXSID1021952	Triphenyl phosphate	TPHP	log2_fold_induction	Estrogen Metabolic Process,Gene Expression Regulation, Steroid Hormone Nuclear Receptor	5.011	3.483	uM	1.924	log2_fold_induction	Active	(1:0.09:0.0471),(2:0.3:0.11),(3:0.8:-0.0328),(4:2:0.181),(5:7:1.344),(6:20:2.623),(7:70:1.891),(8:200:1.932)
39290302	ATG_PPARg_TRANS_up	115-86-6	DTXSID1021952	Triphenyl phosphate	TPHP	log2_fold_induction	Gene Expression Regulation, Fatty Acid Signaling	4.604	3.573	uM	2.91	log2_fold_induction	Active	(1:0.03:0.0492),(2:0.09:-0.0256),(3:0.3:-0.126),(4:0.8:0.225),(5:2:0.612),(6:7:1.867),(7:20:2.885),(8:70:2.921),(9:200:2.624)
35392346	TOX21_PR_BLA_Antagonist_ratio	13674-87-8	DTXSID9026261	Tris(1,3-dichloro-2-propyl) phosphate	TDCIPP	percent_activity	Gene Expression Regulation, Steroid Hormone Nuclear Receptor,Progesterone Metabolic Process	6.124	3.61	uM	74.582	percent_activity	Active	(1:0.001:-0.0648),(1:0.001:-2.197),(1:0.001:-2.201),(2:0.003:5.973),(2:0.003:0),(2:0.003:0.905),(3:0.006:-3.243),(3:0.006:4.695),(3:0.006:-0.171),(4:0.01:-6.428),(4:0.01:3.873),(4:0.01:-4.307),(5:0.03:0.18),(5:0.03:6.713),(5:0.03:-0.401),(6:0.07:0.275),(6:0.07:3.53),(6:0.07:-3.617),(7:0.1:-1.821),(7:0.1:1.272),(7:0.1:-0.286),(8:0.3:-0.188),(8:0.3:4.078),(8:0.3:2.812),(9:0.7:-0.0187),(9:0.7:6.989)…
38968385	ATG_NRF2_ARE_CIS_up	56803-37-3	DTXSID6024701	tert-Butylphenyl diphenyl phosphate	BPDP	log2_fold_induction	Gene Expression Regulation, Other Transcription Factors,Oxidative Stress	20.206	3.73	uM	3.081	log2_fold_induction	Active	(1:0.8:0.58),(2:2:0.621),(3:7:0.96),(4:20:1.313),(5:70:2.223),(6:200:2.568)
41367013	CCTE_Shafer_MEA_dev_AB_dn	5436-43-1	DTXSID3030056	2,2',4,4'-Tetrabromodiphenyl ether	BDE-47	percent_activity	Cell Viability Process	11.629	3.741	uM	108.117	percent_activity	Active	(1:0.03:32.824),(1:0.03:-0.505),(1:0.03:15.567),(2:0.1:17.387),(2:0.1:6.491),(2:0.1:36.392),(3:0.3:24.533),(3:0.3:25.695),(3:0.3:10.626),(4:1:15.821),(4:1:-12.311),(4:1:7.93),(5:3:22.932),(5:3:12.482),(5:3:25.336),(6:10:34.336),(6:10:43.157),(6:10:36.778),(7:20:90.097),(7:20:75.21),(7:20:78.675)
35394185	TOX21_PR_BLA_Antagonist_ratio	5436-43-1	DTXSID3030056	2,2',4,4'-Tetrabromodiphenyl ether	BDE-47	percent_activity	Gene Expression Regulation, Steroid Hormone Nuclear Receptor,Progesterone Metabolic Process	11.116	3.761	uM	89.453	percent_activity	Active	(1:0.001:0.389),(1:0.001:1.789),(1:0.001:4.114),(2:0.003:2.595),(2:0.003:1.298),(2:0.003:-0.0432),(3:0.006:4.148),(3:0.006:0.342),(3:0.006:0.623),(4:0.01:-1.181),(4:0.01:3.818),(4:0.01:-2.56),(5:0.03:6.84),(5:0.03:5.114),(5:0.03:2.151),(6:0.07:0.809),(6:0.07:4.743),(6:0.07:4.51),(7:0.1:1.879),(7:0.1:-0.229),(7:0.1:3.522),(8:0.3:-0.438),(8:0.3:1.02),(8:0.3:2.005),(9:0.7:-2.224),(9:0.7:6.28),(9:0.7…
36489412	CCTE_Mundy_HCI_Cortical_Synap&Neur_Matur_BPCount_loss	5436-43-1	DTXSID3030056	2,2',4,4'-Tetrabromodiphenyl ether	BDE-47	percent_activity	Other Neurotransmission	4.152	3.788	uM	92.488	percent_activity	Active	(1:0.01:8.252),(1:0.01:-12.644),(1:0.01:-8.705),(2:0.03:0.302),(2:0.03:6.974),(2:0.03:21.149),(3:0.1:31.935),(3:0.1:-5.384),(3:0.1:-2.445),(4:0.3:-7.32),(4:0.3:-44.377),(4:0.3:26.796),(5:1:1.678),(5:1:-6.418),(5:1:-15.789),(6:3:5.868),(6:3:-5.807),(6:3:20.503),(7:10:93.888),(7:10:90.139),(7:10:93.445),(8:30:94.743),(8:30:89.171),(8:30:93.183)
36489301	CCTE_Mundy_HCI_Cortical_Synap&Neur_Matur_NeuriteLength_loss	5436-43-1	DTXSID3030056	2,2',4,4'-Tetrabromodiphenyl ether	BDE-47	percent_activity	Other Neurotransmission	4.595	3.947	uM	93.361	percent_activity	Active	(1:0.01:-11.25),(1:0.01:1.084),(1:0.01:4.207),(2:0.03:2.371),(2:0.03:6.099),(2:0.03:18.478),(3:0.1:21.106),(3:0.1:4.504),(3:0.1:-3.469),(4:0.3:-39.42),(4:0.3:-4.382),(4:0.3:17.958),(5:1:-0.586),(5:1:3.219),(5:1:-6.354),(6:3:1.808),(6:3:12.081),(6:3:14.859),(7:10:94.218),(7:10:90.7),(7:10:89.174),(8:30:93.718),(8:30:91.936),(8:30:94.458)
35392966	TOX21_PR_BLA_Antagonist_ratio	1330-78-5	DTXSID4021391	Tris(methylphenyl) phosphate	TMPP	percent_activity	Gene Expression Regulation, Steroid Hormone Nuclear Receptor,Progesterone Metabolic Process	8.224	3.986	uM	75.324	percent_activity	Active	(1:0.001:6.835),(1:0.001:-0.0616),(1:0.001:-3.504),(1:0.001:6.126),(1:0.001:19.126),(1:0.001:-0.791),(2:0.003:-0.111),(2:0.003:-0.434),(2:0.003:20.677),(2:0.003:-2.089),(2:0.003:4.015),(2:0.003:-0.191),(3:0.006:-0.221),(3:0.006:3.481),(3:0.006:4.118),(3:0.006:-5.76),(3:0.006:-0.603),(3:0.006:-1.902),(4:0.01:-2.621),(4:0.01:0.192),(4:0.01:-0.0876),(4:0.01:1.083),(4:0.01:3.012),(4:0.01:11.286),(5:0…
41178692	BSK_3C_HLADR_down	1241-94-7	DTXSID1025300	2-Ethylhexyl diphenyl phosphate	EHDP	log10_fold_induction	Inflammatory Response	4	4	uM	1.065	log10_fold_induction	Active	(1:10:0.818),(1:0.2:0.0111),(2:40:1.11),(2:0.5:-0.00484),(3:2:0.0129),(4:4:0.0987),(5:10:1.007),(6:40:1.018)
41198704	BSK_3C_Proliferation_down	1241-94-7	DTXSID1025300	2-Ethylhexyl diphenyl phosphate	EHDP	log10_fold_induction	Cell Viability Process	4	4	uM	0.782	log10_fold_induction	Active	(1:0.2:0.0561),(1:10:0.591),(2:0.5:0.0514),(2:40:0.774),(3:2:0.036),(4:4:0.206),(5:10:0.682),(6:40:0.783)
41210804	BSK_3C_TissueFactor_down	1241-94-7	DTXSID1025300	2-Ethylhexyl diphenyl phosphate	EHDP	log10_fold_induction	Coagulation Process	4	4	uM	0.815	log10_fold_induction	Active	(1:10:0.696),(1:0.2:0.0698),(2:0.5:0.038),(2:40:0.743),(3:2:0.102),(4:4:0.143),(5:10:0.458),(6:40:0.815)
41254302	BSK_BE3C_IL1a_down	1241-94-7	DTXSID1025300	2-Ethylhexyl diphenyl phosphate	EHDP	log10_fold_induction	Inflammatory Response	4	4	uM	0.372	log10_fold_induction	Active	(1:0.2:0.0665),(1:10:0.258),(2:0.5:0.056),(2:40:0.31),(3:2:0.058),(4:4:0.104),(5:10:0.168),(6:40:0.299)
41269127	BSK_BE3C_MMP1_up	1241-94-7	DTXSID1025300	2-Ethylhexyl diphenyl phosphate	EHDP	log10_fold_induction	Extracellular Matrix	4	4	uM	0.193	log10_fold_induction	Active	(1:10:0.161),(1:0.2:0.0334),(2:40:0.133),(2:0.5:0.0206),(3:2:0.0651),(4:4:0.0966),(5:10:0.143),(6:40:0.127)
41091552	BSK_LPS_CD40_down	1241-94-7	DTXSID1025300	2-Ethylhexyl diphenyl phosphate	EHDP	log10_fold_induction	Inflammatory Response	4	4	uM	0.758	log10_fold_induction	Active	(1:0.2:0.0333),(1:10:0.281),(2:0.5:0.0429),(2:40:0.432),(3:2:0.0462),(4:4:0.156),(5:10:0.332),(6:40:0.632)
41111040	BSK_LPS_MCSF_down	1241-94-7	DTXSID1025300	2-Ethylhexyl diphenyl phosphate	EHDP	log10_fold_induction	Cell Cycle	4	4	uM	0.54	log10_fold_induction	Active	(1:10:0.235),(1:0.2:0.0711),(2:0.5:0.0588),(2:40:0.45),(3:2:0.104),(4:4:0.141),(5:10:0.428),(6:40:0.397)
41301079	BSK_MyoF_MMP1_up	1241-94-7	DTXSID1025300	2-Ethylhexyl diphenyl phosphate	EHDP	log10_fold_induction	Unannotated	4	4	uM	0.304	log10_fold_induction	Active	(1:10:0.236),(1:0.2:-0.00757),(2:40:0.282),(2:0.5:-0.0687),(3:2:0.0504),(4:4:0.193),(5:10:0.541),(6:40:0.335)
41006858	BSK_hDFCGF_CollagenIII_down	1241-94-7	DTXSID1025300	2-Ethylhexyl diphenyl phosphate	EHDP	log10_fold_induction	Inflammatory Response	4	4	uM	0.338	log10_fold_induction	Active	(1:10:0.234),(1:0.2:0.0905),(2:40:0.281),(2:0.5:0.0785),(3:2:0.063),(4:4:0.179),(5:10:0.248),(6:40:0.265)
41022961	BSK_hDFCGF_MCSF_down	1241-94-7	DTXSID1025300	2-Ethylhexyl diphenyl phosphate	EHDP	log10_fold_induction	Cell Cycle	4	4	uM	0.452	log10_fold_induction	Active	(1:10:0.435),(1:0.2:0.101),(2:0.5:0.0583),(2:40:0.459),(3:2:0.0765),(4:4:0.165),(5:10:0.361),(6:40:0.426)
41026794	BSK_hDFCGF_MIG_down	1241-94-7	DTXSID1025300	2-Ethylhexyl diphenyl phosphate	EHDP	log10_fold_induction	Inflammatory Response	4	4	uM	0.958	log10_fold_induction	Active	(1:10:0.619),(1:0.2:0.0308),(2:40:0.964),(2:0.5:0.0234),(3:2:0.0231),(4:4:0.115),(5:10:0.532),(6:40:0.916)
41031760	BSK_hDFCGF_MMP1_down	1241-94-7	DTXSID1025300	2-Ethylhexyl diphenyl phosphate	EHDP	log10_fold_induction	Extracellular Matrix	4	4	uM	0.325	log10_fold_induction	Active	(1:0.2:0.0191),(1:10:0.268),(2:0.5:-0.00435),(2:40:0.287),(3:2:0.00804),(4:4:0.0825),(5:10:0.457),(6:40:0.363)
41042000	BSK_hDFCGF_SRB_down	1241-94-7	DTXSID1025300	2-Ethylhexyl diphenyl phosphate	EHDP	log10_fold_induction	Cell Viability Process	4	4	uM	0.594	log10_fold_induction	Active	(1:10:0.636),(1:0.2:0.00552),(2:0.5:-0.00563),(2:40:0.636),(3:2:0.0434),(4:4:0.293),(5:10:0.507),(6:40:0.551)
41046055	BSK_hDFCGF_TIMP1_down	1241-94-7	DTXSID1025300	2-Ethylhexyl diphenyl phosphate	EHDP	log10_fold_induction	Extracellular Matrix	4	4	uM	0.453	log10_fold_induction	Active	(1:0.2:0.0827),(1:10:0.479),(2:40:0.463),(2:0.5:0.0976),(3:2:0.0203),(4:4:0.205),(5:10:0.428),(6:40:0.431)
41054135	BSK_KF3CT_ICAM1_down	79-94-7	DTXSID1026081	3,3',5,5'-Tetrabromobisphenol A	TBBPA	log10_fold_induction	Inflammatory Response	4	4	uM	0.485	log10_fold_induction	Active	(1:1:-0.0573),(1:1:-0.0169),(2:4:0.0832),(2:4:0.12),(3:10:0.492),(3:10:0.508),(4:40:0.48),(4:40:0.451)
41063593	BSK_KF3CT_IP10_down	79-94-7	DTXSID1026081	3,3',5,5'-Tetrabromobisphenol A	TBBPA	log10_fold_induction	Inflammatory Response	4	4	uM	0.79	log10_fold_induction	Active	(1:1:0.0204),(1:1:0.0132),(2:4:0.786),(2:4:0.743),(3:10:0.807),(3:10:0.77),(4:40:0.816),(4:40:0.768)
41065953	BSK_KF3CT_MCP1_down	79-94-7	DTXSID1026081	3,3',5,5'-Tetrabromobisphenol A	TBBPA	log10_fold_induction	Inflammatory Response	4	4	uM	0.391	log10_fold_induction	Active	(1:1:-0.0241),(1:1:-0.0502),(2:4:0.16),(2:4:0.274),(3:10:0.358),(3:10:0.409),(4:40:0.378),(4:40:0.415)
41126888	BSK_LPS_TNFa_down	79-94-7	DTXSID1026081	3,3',5,5'-Tetrabromobisphenol A	TBBPA	log10_fold_induction	Inflammatory Response	4	4	uM	2.036	log10_fold_induction	Active	(1:1:0.0126),(1:1:0.0621),(2:4:0.242),(2:4:0.258),(3:10:0.521),(3:10:0.41),(4:40:1.697),(4:40:1.643)
41007277	BSK_hDFCGF_CollagenIII_down	79-94-7	DTXSID1026081	3,3',5,5'-Tetrabromobisphenol A	TBBPA	log10_fold_induction	Inflammatory Response	4	4	uM	0.499	log10_fold_induction	Active	(1:1:0.0162),(1:1:0.0265),(2:4:0.292),(2:4:0.267),(3:10:0.444),(3:10:0.399),(4:40:0.495),(4:40:0.505)
41018331	BSK_hDFCGF_IP10_down	79-94-7	DTXSID1026081	3,3',5,5'-Tetrabromobisphenol A	TBBPA	log10_fold_induction	Angiogenic Process,Inflammatory Response	4	4	uM	1.183	log10_fold_induction	Active	(1:1:0.0119),(1:1:0.166),(2:4:0.303),(2:4:0.305),(3:10:1.172),(3:10:1.15),(4:40:1.257),(4:40:1.103)
41022694	BSK_hDFCGF_MCSF_down	79-94-7	DTXSID1026081	3,3',5,5'-Tetrabromobisphenol A	TBBPA	log10_fold_induction	Cell Cycle	4	4	uM	0.867	log10_fold_induction	Active	(1:1:0.0585),(1:1:0.0387),(2:4:0.149),(2:4:0.135),(3:10:0.903),(3:10:0.723),(4:40:0.992),(4:40:0.736)
41031108	BSK_hDFCGF_MMP1_down	79-94-7	DTXSID1026081	3,3',5,5'-Tetrabromobisphenol A	TBBPA	log10_fold_induction	Extracellular Matrix	4	4	uM	0.582	log10_fold_induction	Active	(1:1:0.0174),(1:1:0.0397),(2:4:0.101),(2:4:0.0819),(3:10:0.613),(3:10:0.639),(4:40:0.551),(4:40:0.508)
41035730	BSK_hDFCGF_PAI1_down	79-94-7	DTXSID1026081	3,3',5,5'-Tetrabromobisphenol A	TBBPA	log10_fold_induction	Angiogenic Process,Inflammatory Response	4	4	uM	0.844	log10_fold_induction	Active	(1:1:0.0333),(1:1:-0.0349),(2:4:0.28),(2:4:0.219),(3:10:0.785),(3:10:0.815),(4:40:0.813),(4:40:0.876)
41046211	BSK_hDFCGF_TIMP1_down	79-94-7	DTXSID1026081	3,3',5,5'-Tetrabromobisphenol A	TBBPA	log10_fold_induction	Extracellular Matrix	4	4	uM	0.629	log10_fold_induction	Active	(1:1:0.11),(1:1:0.118),(2:4:0.143),(2:4:0.146),(3:10:0.545),(3:10:0.56),(4:40:0.641),(4:40:0.615)
41051510	BSK_hDFCGF_VCAM1_down	79-94-7	DTXSID1026081	3,3',5,5'-Tetrabromobisphenol A	TBBPA	log10_fold_induction	Angiogenic Process,Inflammatory Response	4	4	uM	0.73	log10_fold_induction	Active	(1:1:0.0841),(1:1:0.0956),(2:4:0.201),(2:4:0.271),(3:10:0.815),(3:10:0.66),(4:40:0.713),(4:40:0.742)
41198636	BSK_3C_Proliferation_down	1330-78-5	DTXSID4021391	Tris(methylphenyl) phosphate	TMPP	log10_fold_induction	Cell Viability Process	4	4	uM	0.418	log10_fold_induction	Active	(1:10:0.123),(1:0.2:0.0314),(2:0.5:0.0539),(2:40:0.152),(3:2:0.00476),(4:4:0.147),(5:10:0.188),(6:40:0.349)
41223246	BSK_4H_Eotaxin3_down	1330-78-5	DTXSID4021391	Tris(methylphenyl) phosphate	TMPP	log10_fold_induction	Inflammatory Response	4	4	uM	0.133	log10_fold_induction	Active	(1:0.2:0.0325),(1:10:0.067),(2:40:0.0759),(2:0.5:0.0162),(3:2:0.0228),(4:4:0.0852),(5:10:0.104),(6:40:0.138)
41269004	BSK_BE3C_MMP1_up	56803-37-3	DTXSID6024701	tert-Butylphenyl diphenyl phosphate	BPDP	log10_fold_induction	Extracellular Matrix	4	4	uM	0.189	log10_fold_induction	Active	(1:10:0.181),(1:0.2:-0.0846),(2:40:0.155),(2:0.5:-0.0375),(3:2:0.0315),(4:4:0.114),(5:10:0.166),(6:40:0.265)
41070720	BSK_KF3CT_MMP9_down	56803-37-3	DTXSID6024701	tert-Butylphenyl diphenyl phosphate	BPDP	log10_fold_induction	Extracellular Matrix	4	4	uM	0.48	log10_fold_induction	Active	(1:10:0.158),(1:0.2:0.0426),(2:40:0.4),(2:0.5:0.0409),(3:2:0.0828),(4:4:0.15),(5:10:0.226),(6:40:0.344)
41166802	BSK_SAg_Proliferation_down	56803-37-3	DTXSID6024701	tert-Butylphenyl diphenyl phosphate	BPDP	log10_fold_induction	Cell Viability Process	4	4	uM	0.689	log10_fold_induction	Active	(1:0.2:0.0133),(1:10:0.392),(2:40:0.676),(2:0.5:0.0487),(3:2:0.0237),(4:4:0.13),(5:10:0.546),(6:40:0.693)
29761062	LTEA_HepaRG_PEG10_dn	115-86-6	DTXSID1021952	Triphenyl phosphate	TPHP	log2_fold_induction	Unannotated	3.182	4.077	uM	0.774	log2_fold_induction	Active	(1:0.03:0.544),(1:0.03:-0.136),(2:0.1:0.381),(2:0.1:-0.312),(3:0.3:0.438),(3:0.3:0.361),(4:1:-0.167),(4:1:0.359),(5:3:0.283),(5:3:0.314),(6:10:0.89),(6:10:0.735),(7:30:1.115),(7:30:0.777),(8:100:0.656),(8:100:0.54)
9148786	CCTE_Simmons_AUR_TPO_dn	79-94-7	DTXSID1026081	3,3',5,5'-Tetrabromobisphenol A	TBBPA	percent_activity	Thyroid Hormone Generation	20.252	4.136	uM	96.946	percent_activity	Active	(1:0.08:2.258),(1:0.08:2.055),(1:0.08:5.181),(2:0.3:1.112),(2:0.3:-0.334),(2:0.3:7.784),(3:1:7.232),(3:1:7.232),(3:1:10.326),(4:5:21.831),(4:5:19.966),(4:5:27.547),(5:20:39.558),(5:20:50.259),(5:20:46.054),(6:80:72.321),(6:80:75.392),(6:80:80.789)
30159493	NVS_NR_hPR	13674-87-8	DTXSID9026261	Tris(1,3-dichloro-2-propyl) phosphate	TDCIPP	percent_activity	Gene Expression Regulation, Steroid Hormone Nuclear Receptor,Progesterone Metabolic Process	8.297	4.148	uM	66.382	percent_activity	Active	(1:0.02:1.558),(2:0.07:-1.558),(3:0.2:12.444),(4:0.6:7.712),(5:2:15.006),(6:6:28.687),(7:20:44.136),(8:50:55.318)
29582316	ATG_hERa_XSP1_up	13674-87-8	DTXSID9026261	Tris(1,3-dichloro-2-propyl) phosphate	TDCIPP	log2_fold_induction	Estrogen Metabolic Process,Gene Expression Regulation, Steroid Hormone Nuclear Receptor	5.237	4.172	uM	1.569	log2_fold_induction	Active	(1:0.09:0.217),(2:0.3:0.391),(3:0.8:0.431),(4:2:0.476),(5:7:0.567),(6:20:1.104),(7:70:1.307),(8:200:0.745)
38773083	ATG_ERE_CIS_up	56803-37-3	DTXSID6024701	tert-Butylphenyl diphenyl phosphate	BPDP	log2_fold_induction	Estrogen Metabolic Process,Gene Expression Regulation, Steroid Hormone Nuclear Receptor	11.55	4.212	uM	1.909	log2_fold_induction	Active	(1:0.8:-0.0805),(2:2:0.272),(3:7:0.755),(4:20:1.179),(5:70:1.662),(6:200:1.808)
40248984	TOX21_PXR_Agonist	1241-94-7	DTXSID1025300	2-Ethylhexyl diphenyl phosphate	EHDP	percent_activity	Gene Expression Regulation, Xenobiotic Response	7.828	4.36	uM	67.906	percent_activity	Active	(1:0.001:0.74),(1:0.001:-1.525),(1:0.001:0),(2:0.003:-0.363),(2:0.003:0),(2:0.003:0.965),(3:0.006:4.719),(3:0.006:1.366),(3:0.006:4.67),(4:0.01:4.27),(4:0.01:10.191),(4:0.01:5.515),(5:0.03:5.063),(5:0.03:0.843),(5:0.03:2.315),(6:0.07:1.054),(6:0.07:-2.674),(6:0.07:1.016),(7:0.1:-0.775),(7:0.1:4.554),(7:0.1:4.608),(8:0.3:1.368),(8:0.3:2.241),(8:0.3:2.097),(9:0.7:8.73),(9:0.7:0.85),(9:0.7:3.327),(1…
29582114	ATG_chERa_XSP1_up	13674-87-8	DTXSID9026261	Tris(1,3-dichloro-2-propyl) phosphate	TDCIPP	log2_fold_induction	Estrogen Metabolic Process,Gene Expression Regulation, Steroid Hormone Nuclear Receptor	4.796	4.367	uM	1.556	log2_fold_induction	Active	(1:0.09:-0.131),(2:0.3:0.224),(3:0.8:0.591),(4:2:0.475),(5:7:0.905),(6:20:1.109),(7:70:1.349),(8:200:0.855)
10647095	OT_ERa_EREGFP_0120	115-86-6	DTXSID1021952	Triphenyl phosphate	TPHP	percent_activity	Estrogen Metabolic Process,Gene Expression Regulation, Steroid Hormone Nuclear Receptor	7.975	4.558	uM	76.278	percent_activity	Active	(1:0.3:0),(1:0.3:0.279),(1:0.3:-0.279),(2:1:0.975),(2:1:-0.279),(2:1:-0.279),(3:3:13.788),(3:3:12.256),(3:3:3.9),(4:10:49.443),(4:10:43.315),(4:10:45.404),(5:30:68.942),(5:30:69.22),(5:30:74.373),(6:100:72.841),(6:100:65.46),(6:100:62.674)
10651790	OT_FXR_FXRSRC1_0480	1241-94-7	DTXSID1025300	2-Ethylhexyl diphenyl phosphate	EHDP	percent_activity	Gene Expression Regulation, Xenobiotic Response	5.838	4.675	uM	59.299	percent_activity	Active	(1:0.3:-0.0529),(1:0.3:-5.951),(1:0.3:-5.737),(2:1:-3.35),(2:1:-0.433),(2:1:2.601),(3:3:20.679),(3:3:18.886),(3:3:27.337),(4:10:40.654),(4:10:38.476),(4:10:30.44),(5:30:52.46),(5:30:60.069),(5:30:53.509),(6:100:-6.259),(6:100:11.539),(6:100:19.397)
39300495	ATG_PXR_TRANS_up	79-94-7	DTXSID1026081	3,3',5,5'-Tetrabromobisphenol A	TBBPA	log2_fold_induction	Gene Expression Regulation, Xenobiotic Response	6.662	4.699	uM	3.45	log2_fold_induction	Active	(1:0.03:0.00539),(1:0.03:-0.216),(2:0.09:-0.371),(2:0.09:0.398),(3:0.3:-0.0339),(3:0.3:0.0394),(4:0.8:0.227),(4:0.8:0.155),(5:2:0.429),(5:2:0.623),(6:7:1.614),(6:7:1.852),(7:20:2.959),(7:20:2.886),(8:60:3.334),(8:60:2.007)
35227154	TOX21_SHH_3T3_GLI3_Antagonist	56803-37-3	DTXSID6024701	tert-Butylphenyl diphenyl phosphate	BPDP	percent_activity	Gene Expression Regulation, Developmental Signaling	4.753	4.75	uM	88.508	percent_activity	Active	(1:0.001:-0.54),(1:0.001:3.277),(1:0.001:-1.817),(2:0.003:-8.335),(2:0.003:-0.53),(2:0.003:-16.173),(3:0.006:-10.882),(3:0.006:59.031),(3:0.006:-3.135),(4:0.01:-7.462),(4:0.01:36.802),(4:0.01:15.658),(5:0.03:-14.123),(5:0.03:-6.862),(5:0.03:-8.245),(6:0.07:-17.7),(6:0.07:-8.947),(6:0.07:-7.258),(7:0.1:-20.073),(7:0.1:2.857),(7:0.1:-3.387),(8:0.3:22.587),(8:0.3:55.659),(8:0.3:-8.498),(9:0.7:54.72)…
39019551	ATG_PXRE_CIS_up	115-86-6	DTXSID1021952	Triphenyl phosphate	TPHP	log2_fold_induction	Gene Expression Regulation, Xenobiotic Response	5.437	4.759	uM	2.592	log2_fold_induction	Active	(1:0.03:-0.0214),(2:0.09:0.0145),(3:0.3:0.276),(4:0.8:-0.548),(5:2:-0.384),(6:7:2.16),(7:20:1.697),(8:70:0.321)
30009315	CCTE_Simmons_MITO_basal_resp_rate_OCR_dn	79-94-7	DTXSID1026081	3,3',5,5'-Tetrabromobisphenol A	TBBPA	fold change	Energy Metabolism Process	4.519	4.842	uM	0.378	fold change	Active	(1:0.1:-0.00672),(1:0.1:-0.0196),(1:0.1:-0.00528),(2:0.3:-0.00561),(2:0.3:-0.00317),(2:0.3:0.000867),(3:1:0.0353),(3:1:0.0304),(3:1:0.0292),(4:3:0.115),(4:3:0.133),(4:3:0.126),(5:10:0.276),(5:10:0.318),(5:10:0.299),(6:30:0.391),(6:30:0.368),(6:30:0.318),(7:100:0.382),(7:100:0.287),(7:100:0.372)
29917508	CEETOX_H295R_PROG_up	79-94-7	DTXSID1026081	3,3',5,5'-Tetrabromobisphenol A	TBBPA	log2_fold_induction	Progesterone Metabolic Process	5.039	4.867	uM	1.91	log2_fold_induction	Active	(1:0.04:-0.0943),(1:0.04:-0.0943),(2:0.1:0.0181),(2:0.1:0.0885),(3:0.4:-0.0943),(3:0.4:-0.0943),(4:1:0.0181),(4:1:0.0885),(5:3:0.397),(5:3:0.451),(6:10:1.591),(6:10:1.615)
29584367	ATG_zfPPARg_XSP1_up	115-86-6	DTXSID1021952	Triphenyl phosphate	TPHP	log2_fold_induction	Gene Expression Regulation, Fatty Acid Signaling	7.758	4.915	uM	4.231	log2_fold_induction	Active	(1:0.09:0.329),(2:0.3:0.249),(3:0.8:0.0181),(4:2:-0.0735),(5:7:1.625),(6:20:4.163),(7:70:4.407),(8:200:4.09)
40248194	TOX21_PXR_Agonist	115-86-6	DTXSID1021952	Triphenyl phosphate	TPHP	percent_activity	Gene Expression Regulation, Xenobiotic Response	45.429	4.919	uM	149.51	percent_activity	Active	(1:0.001:-1.224),(1:0.001:-1.446),(1:0.001:0),(2:0.003:0.719),(2:0.003:0),(2:0.003:1.415),(3:0.006:2.336),(3:0.006:5.493),(3:0.006:-2.612),(4:0.01:-0.187),(4:0.01:1.578),(4:0.01:-3.332),(5:0.03:-0.00773),(5:0.03:-4.54),(5:0.03:-1.369),(6:0.07:0.271),(6:0.07:-5.418),(6:0.07:1.218),(7:0.1:-5.346),(7:0.1:7.59),(7:0.1:0.311),(8:0.3:3.717),(8:0.3:-1.506),(8:0.3:2.36),(9:0.7:7.424),(9:0.7:13.863),(9:0.…
38769744	ATG_ERE_CIS_up	1241-94-7	DTXSID1025300	2-Ethylhexyl diphenyl phosphate	EHDP	log2_fold_induction	Estrogen Metabolic Process,Gene Expression Regulation, Steroid Hormone Nuclear Receptor	7.184	4.923	uM	1.229	log2_fold_induction	Active	(1:0.09:0.136),(2:0.3:0.0557),(3:0.8:0.171),(4:2:0.233),(5:7:0.587),(6:20:0.99),(7:70:1.03),(8:200:1.204)
29584831	ATG_frTRa_XSP1_up	79-94-7	DTXSID1026081	3,3',5,5'-Tetrabromobisphenol A	TBBPA	log2_fold_induction	Gene Expression Regulation, Thyroid Signaling,Thyroid Receptor Modulation	3.672	4.946	uM	1.657	log2_fold_induction	Active	(1:0.009:-0.308),(2:0.03:0.246),(3:0.08:-0.102),(4:0.2:-0.237),(5:0.7:0.728),(6:2:0.278),(7:6:1.276),(8:20:1.615)
29585033	ATG_hTRa_XSP1_up	79-94-7	DTXSID1026081	3,3',5,5'-Tetrabromobisphenol A	TBBPA	log2_fold_induction	Gene Expression Regulation, Thyroid Signaling,Thyroid Receptor Modulation	3.166	4.952	uM	1.25	log2_fold_induction	Active	(1:0.009:-0.421),(2:0.03:-0.105),(3:0.08:-0.484),(4:0.2:-0.202),(5:0.7:0.544),(6:2:0.277),(7:6:0.968),(8:20:1.147)
40247797	TOX21_PXR_Agonist	56803-37-3	DTXSID6024701	tert-Butylphenyl diphenyl phosphate	BPDP	percent_activity	Gene Expression Regulation, Xenobiotic Response	17.135	5.107	uM	102.169	percent_activity	Active	(1:0.001:0),(1:0.001:2.033),(1:0.001:-0.602),(2:0.003:3.588),(2:0.003:-3.386),(2:0.003:-1.813),(3:0.006:1.248),(3:0.006:0.623),(3:0.006:0.315),(4:0.01:4.322),(4:0.01:-2.258),(4:0.01:-1.159),(5:0.03:3.361),(5:0.03:0.925),(5:0.03:1.493),(6:0.07:-0.288),(6:0.07:0.0362),(6:0.07:2.584),(7:0.1:2.096),(7:0.1:3.302),(7:0.1:0.00568),(8:0.3:1.288),(8:0.3:2.013),(8:0.3:0.757),(9:0.7:5.953),(9:0.7:3.704),(9:…
39882455	ATG_zfER2b_XSP2_up	115-86-6	DTXSID1021952	Triphenyl phosphate	TPHP	log2_fold_induction	Estrogen Metabolic Process,Gene Expression Regulation, Steroid Hormone Nuclear Receptor	7.711	5.144	uM	2.479	log2_fold_induction	Active	(1:0.09:0.0973),(2:0.3:0.115),(3:0.8:-0.0748),(4:2:-0.0778),(5:7:1.052),(6:20:2.349),(7:70:2.498),(8:200:1.524)
41364698	CCTE_Shafer_MEA_dev_per_network_spike_spike_percent_dn	5436-43-1	DTXSID3030056	2,2',4,4'-Tetrabromodiphenyl ether	BDE-47	percent_activity	Other Neurotransmission	2.224	5.184	uM	85.413	percent_activity	Active	(1:0.01:-9.335),(1:0.01:-11.825),(1:0.01:23.38),(2:0.03:47.817),(2:0.03:-13.434),(2:0.03:-0.885),(3:0.1:15.898),(3:0.1:51.263),(3:0.1:12.513),(4:0.3:23.526),(4:0.3:-0.726),(4:0.3:47.967),(5:1:50.144),(5:1:51.967),(5:1:6.968),(6:3:10.201),(6:3:53.142),(6:3:10.953),(7:10:71.178),(7:10:70.131),(7:10:53.292)
39143106	ATG_ERa_TRANS_up	79-94-7	DTXSID1026081	3,3',5,5'-Tetrabromobisphenol A	TBBPA	log2_fold_induction	Estrogen Metabolic Process,Gene Expression Regulation, Steroid Hormone Nuclear Receptor	27.382	5.203	uM	3.791	log2_fold_induction	Active	(1:0.03:0.432),(1:0.03:0.00557),(2:0.09:0.176),(2:0.09:0.105),(3:0.3:0.618),(3:0.3:-0.0177),(4:0.8:-0.125),(4:0.8:0.688),(5:2:0.82),(5:2:0.809),(6:7:1.266),(6:7:1.143),(7:20:1.714),(7:20:1.704),(8:60:0.965),(8:60:3.159)
29904914	CEETOX_H295R_OHPREG_dn	115-86-6	DTXSID1021952	Triphenyl phosphate	TPHP	log2_fold_induction	Progesterone Metabolic Process	3.378	5.266	uM	1.18	log2_fold_induction	Active	(1:0.04:0.0828),(1:0.04:0.0916),(2:0.1:0.0568),(2:0.1:0.0145),(3:0.4:0.0568),(3:0.4:0.12),(4:1:-0.0685),(4:1:0.232),(5:3:0.983),(5:3:0.458),(6:10:0.983),(6:10:0.983)
29657395	LTEA_HepaRG_CYP2C19_up	13674-87-8	DTXSID9026261	Tris(1,3-dichloro-2-propyl) phosphate	TDCIPP	log2_fold_induction	Unannotated	4.617	5.285	uM	0.851	log2_fold_induction	Active	(1:0.03:0.0373),(1:0.03:0.118),(2:0.1:0.0394),(2:0.1:-0.155),(3:0.3:-0.375),(3:0.3:-0.235),(4:1:-0.261),(4:1:0.179),(5:3:0.133),(5:3:0.0537),(6:10:0.837),(6:10:0.826),(7:30:0.841),(7:30:0.863),(8:100:-3.576),(8:100:-3.078)
30009862	CCTE_Simmons_MITO_max_resp_rate_OCR_dn	79-94-7	DTXSID1026081	3,3',5,5'-Tetrabromobisphenol A	TBBPA	fold change	Energy Metabolism Process	6.691	5.332	uM	0.474	fold change	Active	(1:0.1:-0.073),(1:0.1:-0.00842),(1:0.1:0.00761),(2:0.3:-0.00349),(2:0.3:0.0529),(2:0.3:0.00697),(3:1:0.0957),(3:1:0.0231),(3:1:0.0136),(4:3:0.13),(4:3:0.0931),(4:3:0.175),(5:10:0.293),(5:10:0.264),(5:10:0.309),(6:30:0.435),(6:30:0.432),(6:30:0.427),(7:100:0.454),(7:100:0.453),(7:100:0.463)
29583963	ATG_hPPARg_XSP1_up	115-86-6	DTXSID1021952	Triphenyl phosphate	TPHP	log2_fold_induction	Gene Expression Regulation, Fatty Acid Signaling	6.235	5.347	uM	3.162	log2_fold_induction	Active	(1:0.09:0.139),(2:0.3:0.432),(3:0.8:0.156),(4:2:-0.245),(5:7:2.265),(6:20:3.36),(7:70:3.142),(8:200:3.005)
39144089	ATG_ERa_TRANS_up	56803-37-3	DTXSID6024701	tert-Butylphenyl diphenyl phosphate	BPDP	log2_fold_induction	Estrogen Metabolic Process,Gene Expression Regulation, Steroid Hormone Nuclear Receptor	4.648	5.408	uM	1.979	log2_fold_induction	Active	(1:0.8:0.213),(2:2:0.352),(3:7:1.347),(4:20:1.683),(5:70:1.982),(6:200:1.387)
36488466	CCTE_Mundy_HCI_hN2_NOG_BPCount_loss	5436-43-1	DTXSID3030056	2,2',4,4'-Tetrabromodiphenyl ether	BDE-47	percent_activity	Other Neurotransmission	6.996	5.424	uM	102.27	percent_activity	Active	(1:0.001:-12.5),(1:0.001:20.588),(1:0.001:2.381),(2:0.003:11.765),(2:0.003:-2.5),(2:0.003:-47.619),(3:0.01:-12.5),(3:0.01:14.286),(3:0.01:5.882),(4:0.03:4.762),(4:0.03:-38.235),(4:0.03:-5),(5:0.1:-22.5),(5:0.1:11.905),(5:0.1:2.941),(6:0.3:2.381),(6:0.3:0),(6:0.3:-37.5),(7:1:26.19),(7:1:11.765),(7:1:-15),(8:3:20.588),(8:3:19.048),(8:3:-5),(9:10:65),(9:10:82.353),(9:10:64.286),(10:30:100),(10:30:10…
10648922	OT_ERa_EREGFP_0480	115-86-6	DTXSID1021952	Triphenyl phosphate	TPHP	percent_activity	Estrogen Metabolic Process,Gene Expression Regulation, Steroid Hormone Nuclear Receptor	8.491	5.428	uM	91.882	percent_activity	Active	(1:0.3:0),(1:0.3:-0.139),(1:0.3:0),(2:1:0),(2:1:0.277),(2:1:0),(3:3:4.993),(3:3:5.825),(3:3:2.08),(4:10:50.902),(4:10:68.1),(4:10:57.143),(5:30:90.291),(5:30:82.802),(5:30:90.291),(6:100:47.295),(6:100:47.989),(6:100:52.566)
35093208	TOX21_RT_HEK293_GLO_40hr_viability	1330-78-5	DTXSID4021391	Tris(methylphenyl) phosphate	TMPP	percent_activity	Cell Viability Process	2.989	5.441	uM	34.763	percent_activity	Active	(1:0.001:-10.485),(1:0.001:10.785),(2:0.002:8.577),(2:0.002:-4.568),(3:0.005:-12.364),(3:0.005:6.323),(4:0.01:0.451),(4:0.01:16.794),(5:0.02:2.35),(5:0.02:-4.709),(6:0.05:-8.846),(6:0.05:1.487),(7:0.1:-6.695),(7:0.1:4.847),(8:0.3:4.366),(8:0.3:2.596),(9:0.6:8.512),(9:0.6:3.902),(10:1:0.735),(10:1:3.374),(11:3:31.585),(11:3:6.8),(12:7:42.113),(12:7:3.882),(13:20:5.461),(13:20:44.911),(14:30:46.454…
29723708	LTEA_HepaRG_IGF1_dn	115-86-6	DTXSID1021952	Triphenyl phosphate	TPHP	log2_fold_induction	Unannotated	4.253	5.483	uM	0.844	log2_fold_induction	Active	(1:0.03:0.238),(1:0.03:-0.139),(2:0.1:0.12),(2:0.1:0.00174),(3:0.3:-0.0509),(3:0.3:-0.0847),(4:1:0.137),(4:1:0.258),(5:3:0.313),(5:3:0.302),(6:10:0.694),(6:10:0.601),(7:30:0.803),(7:30:0.69),(8:100:0.747),(8:100:0.957)
10652075	OT_FXR_FXRSRC1_0480	1330-78-5	DTXSID4021391	Tris(methylphenyl) phosphate	TMPP	percent_activity	Gene Expression Regulation, Xenobiotic Response	7.758	5.519	uM	64.802	percent_activity	Active	(1:0.3:2.903),(1:0.3:3.811),(1:0.3:1.168),(2:1:20.029),(2:1:-0.246),(2:1:5.565),(3:3:12.006),(3:3:9.798),(3:3:14.545),(4:10:42.824),(4:10:34.126),(4:10:43.123),(5:30:54.781),(5:30:36.697),(5:30:56.15),(6:100:65.23),(6:100:54.7),(6:100:74.28)
29603297	LTEA_HepaRG_ABCB1_up	115-86-6	DTXSID1021952	Triphenyl phosphate	TPHP	log2_fold_induction	Unannotated	5.087	5.54	uM	0.671	log2_fold_induction	Active	(1:0.03:-0.154),(1:0.03:-0.0768),(2:0.1:0.0729),(2:0.1:-0.0576),(3:0.3:0.0675),(3:0.3:0.0409),(4:1:0.13),(4:1:0.193),(5:3:0.132),(5:3:0.0724),(6:10:0.593),(6:10:0.61),(7:30:0.755),(7:30:0.593),(8:100:0.552),(8:100:0.751)
41366631	CCTE_Shafer_MEA_dev_LDH_dn	1241-94-7	DTXSID1025300	2-Ethylhexyl diphenyl phosphate	EHDP	percent_activity	Cell Viability Process	16.815	5.541	uM	66.081	percent_activity	Active	(1:0.03:20.178),(1:0.03:6.84),(1:0.03:10.502),(2:0.1:6.584),(2:0.1:3.467),(2:0.1:6.629),(3:0.3:4.978),(3:0.3:11.039),(3:0.3:12.705),(4:1:9.777),(4:1:14.818),(4:1:16.831),(5:3:15.855),(5:3:6.882),(5:3:14.862),(6:10:9.916),(6:10:22.671),(6:10:26.423),(7:20:53.793),(7:20:55.068),(7:20:42.612)
41332702	ATG_frER1_XSP1_up	13674-87-8	DTXSID9026261	Tris(1,3-dichloro-2-propyl) phosphate	TDCIPP	log2_fold_induction	Estrogen Metabolic Process,Gene Expression Regulation, Steroid Hormone Nuclear Receptor	4.09	5.547	uM	1.484	log2_fold_induction	Active	(1:0.09:-0.0184),(2:0.3:-0.164),(3:0.8:0.383),(4:2:0.618),(5:7:0.621),(6:20:1.236),(7:70:1.16),(8:200:0.474)
36488908	CCTE_Mundy_HCI_Cortical_Synap&Neur_Matur_NeuronCount_loss	5436-43-1	DTXSID3030056	2,2',4,4'-Tetrabromodiphenyl ether	BDE-47	percent_activity	Other Neurotransmission	6.049	5.589	uM	86.53	percent_activity	Active	(1:0.01:0.316),(1:0.01:-20.213),(1:0.01:-8.379),(2:0.03:-5.823),(2:0.03:-51.52),(2:0.03:30.183),(3:0.1:20.489),(3:0.1:-14.62),(3:0.1:-42.558),(4:0.3:26.208),(4:0.3:-36.873),(4:0.3:7.658),(5:1:-26.994),(5:1:-25.938),(5:1:11.865),(6:3:7.645),(6:3:-13.068),(6:3:-39.241),(7:10:92.171),(7:10:92.104),(7:10:75.728),(8:30:69.209),(8:30:92.875),(8:30:89.893)
39109309	ATG_VDRE_CIS_up	1330-78-5	DTXSID4021391	Tris(methylphenyl) phosphate	TMPP	log2_fold_induction	Gene Expression Regulation, Steroid Hormone Nuclear Receptor	3.154	5.665	uM	1.132	log2_fold_induction	Active	(1:0.09:0.032),(2:0.3:0.0701),(3:0.8:0.289),(4:2:0.425),(5:7:0.723),(6:20:0.943),(7:70:0.804),(8:200:0.651)
29582518	ATG_trERa_XSP1_up	13674-87-8	DTXSID9026261	Tris(1,3-dichloro-2-propyl) phosphate	TDCIPP	log2_fold_induction	Estrogen Metabolic Process,Gene Expression Regulation, Steroid Hormone Nuclear Receptor	5.593	5.673	uM	1.528	log2_fold_induction	Active	(1:0.09:0.173),(2:0.3:-0.033),(3:0.8:0.141),(4:2:0.328),(5:7:0.87),(6:20:1.268),(7:70:1.435),(8:200:0.68)
30162520	NVS_TR_hDAT	56803-37-3	DTXSID6024701	tert-Butylphenyl diphenyl phosphate	BPDP	percent_activity	Dopamine Receptor Signaling Pathway	11.898	5.828	uM	81.621	percent_activity	Active	(1:0.02:-12.493),(2:0.07:4.274),(3:0.2:-1.151),(4:0.6:15.014),(5:2:7.014),(6:6:18.575),(7:20:57.973),(8:50:73.315)
39889311	ATG_frTRa_XSP2_up	79-94-7	DTXSID1026081	3,3',5,5'-Tetrabromobisphenol A	TBBPA	log2_fold_induction	Gene Expression Regulation, Thyroid Signaling,Thyroid Receptor Modulation	5.157	5.876	uM	1.106	log2_fold_induction	Active	(1:0.009:-0.0409),(2:0.03:-0.307),(3:0.08:-0.261),(4:0.2:-0.0172),(5:0.7:0.107),(6:2:-0.066),(7:6:0.853),(8:20:1.106)
30057351	CEETOX_H295R_MTT_cell_viability_up	79-94-7	DTXSID1026081	3,3',5,5'-Tetrabromobisphenol A	TBBPA	percent_activity	Cell Viability Process	1.458	5.885	uM	23.343	percent_activity	Active	(1:0.04:3.415),(1:0.04:10.488),(2:0.1:-2.927),(2:0.1:-1.707),(3:0.4:-0.732),(3:0.4:4.39),(4:1:11.463),(4:1:10.488),(5:3:13.659),(5:3:16.341),(6:10:21.951),(6:10:22.195)
36489381	CCTE_Mundy_HCI_Cortical_Synap&Neur_Matur_NeuriteCount_loss	5436-43-1	DTXSID3030056	2,2',4,4'-Tetrabromodiphenyl ether	BDE-47	percent_activity	Other Neurotransmission	5.141	5.936	uM	46.144	percent_activity	Active	(1:0.01:7.18),(1:0.01:-11.262),(1:0.01:1.441),(2:0.03:-1.622),(2:0.03:8.932),(2:0.03:-8.155),(3:0.1:29.247),(3:0.1:-1.622),(3:0.1:-4.272),(4:0.3:7.005),(4:0.3:0.901),(4:0.3:4.272),(5:1:-6.214),(5:1:-1.751),(5:1:4.505),(6:3:8.581),(6:3:5.766),(6:3:-3.883),(7:10:50.631),(7:10:44.272),(7:10:30.998),(8:30:47.748),(8:30:49.037),(8:30:40.971)
29903811	CEETOX_H295R_11DCORT_dn	115-86-6	DTXSID1021952	Triphenyl phosphate	TPHP	log2_fold_induction	Glucocorticoid Metabolic Process	3.012	5.962	uM	0.848	log2_fold_induction	Active	(1:0.04:0.0859),(1:0.04:0.0791),(2:0.1:0.0323),(2:0.1:0.0122),(3:0.4:0.0774),(3:0.4:0.0314),(4:1:0.0778),(4:1:0.243),(5:3:0.39),(5:3:0.454),(6:10:0.686),(6:10:0.706)
35393330	TOX21_PR_BLA_Antagonist_ratio	79-94-7	DTXSID1026081	3,3',5,5'-Tetrabromobisphenol A	TBBPA	percent_activity	Gene Expression Regulation, Steroid Hormone Nuclear Receptor,Progesterone Metabolic Process	14.11	6.375	uM	91.492	percent_activity	Active	(1:0.001:1.459),(1:0.001:-0.534),(1:0.001:6.908),(2:0.003:1.817),(2:0.003:1.944),(2:0.003:-0.71),(3:0.006:-10.065),(3:0.006:0.401),(3:0.006:2.318),(4:0.01:-0.254),(4:0.01:3.721),(4:0.01:4.237),(5:0.03:1.195),(5:0.03:2.789),(5:0.03:5.753),(6:0.07:3.527),(6:0.07:1.89),(6:0.07:4.404),(7:0.1:4.168),(7:0.1:4.203),(7:0.1:-0.567),(8:0.3:1.392),(8:0.3:0.277),(8:0.3:1.039),(9:0.7:2.231),(9:0.7:5.594),(9:0…
35083538	TOX21_RT_HEK293_GLO_32hr_viability	1330-78-5	DTXSID4021391	Tris(methylphenyl) phosphate	TMPP	percent_activity	Cell Viability Process	2.808	6.434	uM	35.232	percent_activity	Active	(1:0.001:-4.713),(1:0.001:11.246),(2:0.002:-1.044),(2:0.002:9.896),(3:0.005:-9.879),(3:0.005:3.343),(4:0.01:7.763),(4:0.01:15.907),(5:0.02:1.191),(5:0.02:3.672),(6:0.05:-7.415),(6:0.05:-0.748),(7:0.1:-2.517),(7:0.1:6.513),(8:0.3:1.227),(8:0.3:0.912),(9:0.6:9.949),(9:0.6:10.728),(10:1:1.05),(10:1:8.787),(11:3:29.516),(11:3:8.134),(12:7:43.797),(12:7:6.107),(13:20:5.534),(13:20:45.67),(14:30:45.292…
36489138	CCTE_Mundy_HCI_Cortical_Synap&Neur_Matur_NeuriteSpotCountPerNeuron_loss	5436-43-1	DTXSID3030056	2,2',4,4'-Tetrabromodiphenyl ether	BDE-47	percent_activity	Other Neurotransmission	6.827	6.477	uM	92.345	percent_activity	Active	(1:0.01:12.799),(1:0.01:-27.529),(1:0.01:16.637),(2:0.03:0.577),(2:0.03:1.443),(2:0.03:-2.189),(3:0.1:6.055),(3:0.1:-18.493),(3:0.1:42.396),(4:0.3:-78.647),(4:0.3:-25.059),(4:0.3:4.152),(5:1:-19.538),(5:1:-20.093),(5:1:-18.448),(6:3:-17.999),(6:3:-25.189),(6:3:0.763),(7:10:83.921),(7:10:91.255),(7:10:90.197),(8:30:90.415),(8:30:91.035),(8:30:94.795)
29581973	ATG_frER2_XSP1_up	79-94-7	DTXSID1026081	3,3',5,5'-Tetrabromobisphenol A	TBBPA	log2_fold_induction	Estrogen Metabolic Process,Gene Expression Regulation, Steroid Hormone Nuclear Receptor	6.878	6.615	uM	1.088	log2_fold_induction	Active	(1:0.009:-0.0607),(2:0.03:-0.00717),(3:0.08:-0.0707),(4:0.2:0.151),(5:0.7:-0.286),(6:2:-0.0654),(7:6:0.273),(8:20:1.088)
29676343	LTEA_HepaRG_CYP7A1_dn	115-86-6	DTXSID1021952	Triphenyl phosphate	TPHP	log2_fold_induction	Unannotated	0.779	6.752	uM	0.649	log2_fold_induction	Active	(1:0.03:-0.102),(1:0.03:0.0225),(2:0.1:-0.0383),(2:0.1:0.471),(3:0.3:0.56),(3:0.3:0.253),(4:1:0.161),(4:1:0.213),(5:3:0.471),(5:3:0.655),(6:10:0.449),(6:10:0.708),(7:30:0.586),(7:30:0.542),(8:100:1.429),(8:100:0.539)
18608781	TOX21_MMP_ratio_down	79-94-7	DTXSID1026081	3,3',5,5'-Tetrabromobisphenol A	TBBPA	percent_activity	Energy Metabolism Process	12.479	6.906	uM	109.737	percent_activity	Active	(1:0.001:0.0916),(1:0.001:-3.108),(1:0.001:-2.254),(2:0.003:1.06),(2:0.003:4.443),(2:0.003:-0.618),(3:0.006:-2.358),(3:0.006:-3.109),(3:0.006:0.336),(4:0.01:-1.644),(4:0.01:2.076),(4:0.01:-1.077),(5:0.03:-5.063),(5:0.03:0.0052),(5:0.03:-1.378),(6:0.07:-2.702),(6:0.07:-2.547),(6:0.07:-0.582),(7:0.1:-0.515),(7:0.1:-5.354),(7:0.1:2.575),(8:0.3:-1.245),(8:0.3:-1.375),(8:0.3:0),(9:0.7:0),(9:0.7:10.057…
34543268	TOX21_AR_LUC_MDAKB2_Antagonist_0.5nM_R1881	5436-43-1	DTXSID3030056	2,2',4,4'-Tetrabromodiphenyl ether	BDE-47	percent_activity	Androgen Metabolic Process,Gene Expression Regulation, Steroid Hormone Nuclear Receptor	9.697	7.09	uM	76.945	percent_activity	Active	(1:0.001:2.781),(1:0.001:1.853),(1:0.001:1.028),(2:0.003:6.339),(2:0.003:2.879),(2:0.003:-5.09),(3:0.006:3.065),(3:0.006:0.603),(3:0.006:0.29),(4:0.01:-0.354),(4:0.01:-14.514),(4:0.01:0.761),(5:0.03:5.641),(5:0.03:-0.963),(5:0.03:1.189),(6:0.07:2.406),(6:0.07:-13.39),(6:0.07:-8.414),(7:0.1:3.868),(7:0.1:6.565),(7:0.1:3.065),(8:0.3:19.478),(8:0.3:0.575),(8:0.3:2.802),(9:0.7:3.012),(9:0.7:3.823),(9…
29607234	LTEA_HepaRG_ABCC2_up	115-86-6	DTXSID1021952	Triphenyl phosphate	TPHP	log2_fold_induction	Unannotated	8.904	7.622	uM	1.016	log2_fold_induction	Active	(1:0.03:-0.134),(1:0.03:-0.0585),(2:0.1:-0.00545),(2:0.1:-0.0632),(3:0.3:-0.0477),(3:0.3:0.0344),(4:1:-0.0461),(4:1:0.0808),(5:3:0.086),(5:3:0.121),(6:10:0.602),(6:10:0.529),(7:30:1.149),(7:30:0.888),(8:100:0.977),(8:100:1.036)
9149640	CCTE_Simmons_CellTiterGLO_HEK293T	79-94-7	DTXSID1026081	3,3',5,5'-Tetrabromobisphenol A	TBBPA	percent_activity	Cell Viability Process	13.415	7.708	uM	86.239	percent_activity	Active	(1:0.08:-0.877),(1:0.08:-2.033),(1:0.08:14.419),(2:0.3:-0.149),(2:0.3:7.495),(2:0.3:9.831),(3:1:1.014),(3:1:-1.834),(3:1:11.806),(4:5:10.141),(4:5:-0.181),(4:5:14.139),(5:20:40.06),(5:20:60.125),(5:20:69.922),(6:80:82.738),(6:80:84.144),(6:80:86.451)
39056528	ATG_SREBP_CIS_up	56803-37-3	DTXSID6024701	tert-Butylphenyl diphenyl phosphate	BPDP	log2_fold_induction	Cell Cycle,Gene Expression Regulation, Fatty Acid Signaling,Oxidative Stress	15.274	7.743	uM	1.077	log2_fold_induction	Active	(1:0.8:0.0855),(2:2:0.154),(3:7:0.293),(4:20:0.612),(5:70:0.897),(6:200:0.83)
38769355	ATG_ERE_CIS_up	1330-78-5	DTXSID4021391	Tris(methylphenyl) phosphate	TMPP	log2_fold_induction	Estrogen Metabolic Process,Gene Expression Regulation, Steroid Hormone Nuclear Receptor	12.066	7.762	uM	1.261	log2_fold_induction	Active	(1:0.09:0.0164),(2:0.3:-0.000232),(3:0.8:-0.0184),(4:2:0.23),(5:7:0.475),(6:20:0.768),(7:70:1.059),(8:200:0.563)
39359390	ATG_RXRb_TRANS_up	13674-87-8	DTXSID9026261	Tris(1,3-dichloro-2-propyl) phosphate	TDCIPP	log2_fold_induction	Gene Expression Regulation, Developmental Signaling	11.262	7.773	uM	4.027	log2_fold_induction	Active	(1:0.09:0.527),(2:0.3:0.197),(3:0.8:0.484),(4:2:0.331),(5:7:0.76),(6:20:3.356),(7:70:2.795),(8:200:0.645)
18609978	TOX21_MMP_ratio_down	56803-37-3	DTXSID6024701	tert-Butylphenyl diphenyl phosphate	BPDP	percent_activity	Energy Metabolism Process	21.679	7.863	uM	116.058	percent_activity	Active	(1:0.001:-9.09),(1:0.001:-0.386),(1:0.001:-7.433),(2:0.003:-6.583),(2:0.003:-4.234),(2:0.003:8.343),(3:0.006:-8.193),(3:0.006:15.27),(3:0.006:-0.0704),(4:0.01:7.596),(4:0.01:0.685),(4:0.01:5.451),(5:0.03:-8.035),(5:0.03:-7.853),(5:0.03:-8.259),(6:0.07:5.169),(6:0.07:-2.217),(6:0.07:5.373),(7:0.1:1.262),(7:0.1:-0.424),(7:0.1:23.915),(8:0.3:12.946),(8:0.3:17.25),(8:0.3:3.315),(9:0.7:12.072),(9:0.7:…
40247509	TOX21_PXR_Agonist	13674-87-8	DTXSID9026261	Tris(1,3-dichloro-2-propyl) phosphate	TDCIPP	percent_activity	Gene Expression Regulation, Xenobiotic Response	54.526	7.884	uM	149.088	percent_activity	Active	(1:0.001:0),(1:0.001:1.593),(1:0.001:0),(2:0.003:-1.627),(2:0.003:-2.647),(2:0.003:-7.969),(3:0.006:-3.971),(3:0.006:0.179),(3:0.006:-1.999),(4:0.01:-4.879),(4:0.01:-2.634),(4:0.01:-0.646),(5:0.03:-5.366),(5:0.03:-2.509),(5:0.03:2.387),(6:0.07:-2.642),(6:0.07:-0.722),(6:0.07:-2.511),(7:0.1:-2.696),(7:0.1:-5.503),(7:0.1:-4.164),(8:0.3:-0.123),(8:0.3:5.735),(8:0.3:-4.914),(9:0.7:-0.419),(9:0.7:1.52…
30157930	NVS_NR_hPPARa	79-94-7	DTXSID1026081	3,3',5,5'-Tetrabromobisphenol A	TBBPA	percent_activity	Gene Expression Regulation, Fatty Acid Signaling	8.519	7.999	uM	64.628	percent_activity	Active	(1:0.02:18.561),(2:0.07:-2.652),(3:0.2:-6.692),(4:0.6:18.561),(5:2:5.682),(6:5:20.833),(7:20:50),(8:50:59.47)
39107386	ATG_VDRE_CIS_up	115-86-6	DTXSID1021952	Triphenyl phosphate	TPHP	log2_fold_induction	Gene Expression Regulation, Steroid Hormone Nuclear Receptor	6.621	8.034	uM	0.923	log2_fold_induction	Active	(1:0.03:0.0204),(2:0.09:0.182),(3:0.3:0.0701),(4:0.8:-0.0605),(5:2:-0.174),(6:7:0.547),(7:20:0.862),(8:70:0.983)
40252943	TOX21_PXR_Agonist	5436-43-1	DTXSID3030056	2,2',4,4'-Tetrabromodiphenyl ether	BDE-47	percent_activity	Gene Expression Regulation, Xenobiotic Response	41.609	8.163	uM	217.858	percent_activity	Active	(1:0.001:0),(1:0.001:0),(1:0.001:2.838),(2:0.003:0.624),(2:0.003:0.533),(2:0.003:2.725),(3:0.006:4.511),(3:0.006:-0.868),(3:0.006:0.0469),(4:0.01:1.303),(4:0.01:0.985),(4:0.01:1.267),(5:0.03:6.319),(5:0.03:-2.284),(5:0.03:2.408),(6:0.07:0.792),(6:0.07:0.196),(6:0.07:4.177),(7:0.1:6.202),(7:0.1:-1.883),(7:0.1:-0.475),(8:0.3:0.762),(8:0.3:-0.379),(8:0.3:3.453),(9:0.7:-0.978),(9:0.7:14.347),(9:0.7:1…
29651020	LTEA_HepaRG_CYP1A1_up	115-86-6	DTXSID1021952	Triphenyl phosphate	TPHP	log2_fold_induction	Unannotated	24.167	8.25	uM	5.921	log2_fold_induction	Active	(1:0.03:0.062),(1:0.03:0.345),(2:0.1:-1.151),(2:0.1:-0.027),(3:0.3:-0.723),(3:0.3:-0.905),(4:1:0.0932),(4:1:-0.33),(5:3:-1.098),(5:3:-0.274),(6:10:1.344),(6:10:1.399),(7:30:3.384),(7:30:3.38),(8:100:5.447),(8:100:5.339)
10638952	OT_ER_ERaERb_1440	115-86-6	DTXSID1021952	Triphenyl phosphate	TPHP	percent_activity	Estrogen Metabolic Process,Gene Expression Regulation, Steroid Hormone Nuclear Receptor	14.254	8.332	uM	79.222	percent_activity	Active	(1:0.3:0.614),(1:0.3:0.785),(1:0.3:3.497),(2:1:0.529),(2:1:0.119),(2:1:-0.0853),(3:3:7.506),(3:3:2.201),(3:3:3.685),(4:10:28.199),(4:10:25.094),(4:10:24.19),(5:30:54.333),(5:30:66.001),(5:30:66.018),(6:100:31.969),(6:100:43.398),(6:100:26.834)
30151890	NVS_MP_hPBR	1241-94-7	DTXSID1025300	2-Ethylhexyl diphenyl phosphate	EHDP	percent_activity	Cholesterol Transport	15.011	8.438	uM	71.466	percent_activity	Active	(1:0.02:-4.272),(2:0.07:4.272),(3:0.2:0.531),(4:0.6:12.121),(5:2:-14.691),(6:6:17.747),(7:20:42.006),(8:50:60.116)
36488259	CCTE_Mundy_HCI_hN2_NOG_NeuriteLength_loss	5436-43-1	DTXSID3030056	2,2',4,4'-Tetrabromodiphenyl ether	BDE-47	percent_activity	Other Neurotransmission	9.306	8.479	uM	93.15	percent_activity	Active	(1:0.001:-15.28),(1:0.001:-21.062),(1:0.001:22.869),(2:0.003:-14.581),(2:0.003:-26.44),(2:0.003:7.256),(3:0.01:-19.889),(3:0.01:2.682),(3:0.01:-8.527),(4:0.03:-5.969),(4:0.03:-30.166),(4:0.03:-3.777),(5:0.1:-7.879),(5:0.1:-16.734),(5:0.1:-6.62),(6:0.3:-2.804),(6:0.3:-32.701),(6:0.3:4.886),(7:1:-25.751),(7:1:2.952),(7:1:11.064),(8:3:-6.928),(8:3:5.26),(8:3:-1.545),(9:10:52.825),(9:10:57.568),(9:10…
36488330	CCTE_Mundy_HCI_hN2_NOG_NeuriteCount_loss	5436-43-1	DTXSID3030056	2,2',4,4'-Tetrabromodiphenyl ether	BDE-47	percent_activity	Other Neurotransmission	9.472	8.688	uM	89.852	percent_activity	Active	(1:0.001:-5.645),(1:0.001:-5.674),(1:0.001:18.382),(2:0.003:-11.29),(2:0.003:-38.298),(2:0.003:0),(3:0.01:-12.903),(3:0.01:-0.709),(3:0.01:8.088),(4:0.03:-7.353),(4:0.03:0.709),(4:0.03:-16.129),(5:0.1:-3.226),(5:0.1:-5.674),(5:0.1:-5.147),(6:0.3:-26.613),(6:0.3:0),(6:0.3:2.128),(7:1:-2.128),(7:1:8.088),(7:1:-22.581),(8:3:1.418),(8:3:4.412),(8:3:-11.29),(9:10:55.882),(9:10:56.738),(9:10:50.806),(1…
29748081	LTEA_HepaRG_MMP3_dn	13674-87-8	DTXSID9026261	Tris(1,3-dichloro-2-propyl) phosphate	TDCIPP	log2_fold_induction	Unannotated	25.284	8.733	uM	3.322	log2_fold_induction	Active	(1:0.03:0.0000342),(1:0.03:-0.0624),(2:0.1:-0.126),(2:0.1:-0.133),(3:0.3:-0.0447),(3:0.3:1.88),(4:1:-0.531),(4:1:0.274),(5:3:0.648),(5:3:1.77),(6:10:0.848),(6:10:0.82),(7:30:0.49),(7:30:2.445),(8:100:2.463),(8:100:2.768)
38671057	ATG_AP_1_CIS_up	1241-94-7	DTXSID1025300	2-Ethylhexyl diphenyl phosphate	EHDP	log2_fold_induction	Cell Cycle,Gene Expression Regulation, Other Transcription Factors	35.862	8.799	uM	2.753	log2_fold_induction	Active	(1:0.09:0.0223),(2:0.3:-0.0189),(3:0.8:0.21),(4:2:0.16),(5:7:0.0553),(6:20:1.104),(7:70:1.737),(8:200:2.294)
38966363	ATG_NRF2_ARE_CIS_up	1241-94-7	DTXSID1025300	2-Ethylhexyl diphenyl phosphate	EHDP	log2_fold_induction	Gene Expression Regulation, Other Transcription Factors,Oxidative Stress	14.285	8.817	uM	3.205	log2_fold_induction	Active	(1:0.09:0.208),(2:0.3:0.105),(3:0.8:0.389),(4:2:0.289),(5:7:0.47),(6:20:2.148),(7:70:2.671),(8:200:1.9)
34723691	TOX21_TSHR_HTRF_Agonist_ratio	115-86-6	DTXSID1021952	Triphenyl phosphate	TPHP	percent_activity	Gene Expression Regulation, Thyroid Signaling,TSH Receptor Modulation	13.267	8.838	uM	89.758	percent_activity	Active	(1:0.001:-0.978),(1:0.001:-12.83),(1:0.001:2.899),(2:0.003:-4.505),(2:0.003:3.646),(2:0.003:-7.157),(3:0.006:-4.413),(3:0.006:8.216),(3:0.006:-7.885),(4:0.01:2.92),(4:0.01:-16.956),(4:0.01:-0.345),(5:0.03:-2.802),(5:0.03:-8.647),(5:0.03:-14.05),(6:0.07:3.714),(6:0.07:5.16),(6:0.07:-22.791),(7:0.1:-12.164),(7:0.1:-7.158),(7:0.1:-5.631),(8:0.3:-1.431),(8:0.3:1.945),(8:0.3:3.496),(9:0.7:-15.644),(9:…
41360222	CCTE_Shafer_MEA_dev_network_spike_peak_dn	1330-78-5	DTXSID4021391	Tris(methylphenyl) phosphate	TMPP	percent_activity	Other Neurotransmission	6.234	8.853	uM	28.819	percent_activity	Active	(1:0.03:-3.675),(1:0.03:13.455),(1:0.03:-1.639),(2:0.1:20.802),(2:0.1:-28),(2:0.1:1.539),(3:0.3:2.902),(3:0.3:-9.997),(3:0.3:-2.138),(4:1:38.087),(4:1:-42.346),(4:1:6.629),(5:3:-8.693),(5:3:-8.507),(5:3:9.656),(6:10:-42.275),(6:10:24.911),(6:10:51.894),(7:20:33.038),(7:20:24.774),(7:20:27.732)
38966828	ATG_NRF2_ARE_CIS_up	79-94-7	DTXSID1026081	3,3',5,5'-Tetrabromobisphenol A	TBBPA	log2_fold_induction	Gene Expression Regulation, Other Transcription Factors,Oxidative Stress	5.777	8.894	uM	1.232	log2_fold_induction	Active	(1:0.03:-0.0597),(2:0.09:0.031),(3:0.3:0.084),(4:0.8:0.0771),(5:2:0.27),(6:7:0.677),(7:20:1.026),(8:60:-1.488)
35393001	TOX21_PR_BLA_Antagonist_ratio	115-86-6	DTXSID1021952	Triphenyl phosphate	TPHP	percent_activity	Gene Expression Regulation, Steroid Hormone Nuclear Receptor,Progesterone Metabolic Process	18.951	8.899	uM	92.338	percent_activity	Active	(1:0.001:-1.346),(1:0.001:-3.029),(1:0.001:-1.036),(1:0.001:-0.0595),(1:0.001:21.686),(1:0.001:-0.162),(2:0.003:0.141),(2:0.003:0.000562),(2:0.003:-0.132),(2:0.003:2.947),(2:0.003:-0.205),(2:0.003:-1.687),(3:0.006:1.098),(3:0.006:-0.473),(3:0.006:-4.513),(3:0.006:3.876),(3:0.006:-0.999),(3:0.006:0.105),(4:0.01:2.078),(4:0.01:-5.631),(4:0.01:13.027),(4:0.01:2.974),(4:0.01:1.673),(4:0.01:0.0673),(5…
29659524	LTEA_HepaRG_CYP2C8_up	115-86-6	DTXSID1021952	Triphenyl phosphate	TPHP	log2_fold_induction	Unannotated	10.089	8.921	uM	1.395	log2_fold_induction	Active	(1:0.03:-0.0272),(1:0.03:-0.354),(2:0.1:0.0886),(2:0.1:-0.317),(3:0.3:-0.0906),(3:0.3:-0.146),(4:1:0.259),(4:1:0.26),(5:3:0.325),(5:3:0.0551),(6:10:0.516),(6:10:0.889),(7:30:1.163),(7:30:1.031),(8:100:-0.0818),(8:100:0.28)
10636371	OT_ER_ERaERb_0480	115-86-6	DTXSID1021952	Triphenyl phosphate	TPHP	percent_activity	Estrogen Metabolic Process,Gene Expression Regulation, Steroid Hormone Nuclear Receptor	16.217	8.964	uM	92.665	percent_activity	Active	(1:0.3:2.058),(1:0.3:7.216),(1:0.3:2.863),(2:1:-1.254),(2:1:-3.667),(2:1:0.781),(3:3:6.932),(3:3:-0.686),(3:3:5.985),(4:10:33.002),(4:10:24.533),(4:10:25.101),(5:30:69.671),(5:30:78.472),(5:30:64.845),(6:100:27.372),(6:100:6.6),(6:100:21.079)
41366555	CCTE_Shafer_MEA_dev_LDH_dn	5436-43-1	DTXSID3030056	2,2',4,4'-Tetrabromodiphenyl ether	BDE-47	percent_activity	Cell Viability Process	13.184	9.042	uM	117.518	percent_activity	Active	(1:0.03:-6.882),(1:0.03:5.151),(1:0.03:8.218),(2:0.1:11.057),(2:0.1:5.171),(2:0.1:7.823),(3:0.3:11.705),(3:0.3:16.671),(3:0.3:-7.217),(4:1:-4.134),(4:1:19.589),(4:1:7.38),(5:3:11.88),(5:3:18.778),(5:3:16.326),(6:10:23.47),(6:10:38.361),(6:10:31.005),(7:20:95.274),(7:20:97.932),(7:20:96.378)
10637574	OT_ER_ERaERb_0480	1241-94-7	DTXSID1025300	2-Ethylhexyl diphenyl phosphate	EHDP	percent_activity	Estrogen Metabolic Process,Gene Expression Regulation, Steroid Hormone Nuclear Receptor	10.427	9.071	uM	55.562	percent_activity	Active	(1:0.3:-1.842),(1:0.3:-2.061),(1:0.3:0.0697),(2:1:0.388),(2:1:-0.0498),(2:1:-3.375),(3:3:2.16),(3:3:11.638),(3:3:2.658),(4:10:27.088),(4:10:22.031),(4:10:27.626),(5:30:51.857),(5:30:51.498),(5:30:50.284),(6:100:14.186),(6:100:15.52),(6:100:21.732)
39885743	ATG_zfPPARg_XSP2_up	79-94-7	DTXSID1026081	3,3',5,5'-Tetrabromobisphenol A	TBBPA	log2_fold_induction	Gene Expression Regulation, Fatty Acid Signaling	8.695	9.299	uM	0.73	log2_fold_induction	Active	(1:0.009:-0.00661),(2:0.03:0.0185),(3:0.08:0.18),(4:0.2:-0.17),(5:0.7:0.012),(6:2:-0.0654),(7:6:0.0357),(8:20:0.729)
8045271	CCTE_Padilla_ZF_144hpf_TERATOSCORE_up	13674-87-8	DTXSID9026261	Tris(1,3-dichloro-2-propyl) phosphate	TDCIPP	percent_activity	Abnormal Growth and Differentiation	11.252	9.323	uM	98.396	percent_activity	Active	(1:0.03:8.034),(1:0.03:4.745),(1:0.03:2.063),(1:0.03:3.168),(2:0.08:6.594),(2:0.08:3.674),(2:0.08:1.044),(2:0.08:3.168),(3:0.3:1.829),(3:0.3:5.95),(3:0.3:2.262),(3:0.3:0.306),(4:0.8:2.252),(4:0.8:1.297),(4:0.8:2.126),(4:0.8:1.834),(5:3:2.21),(5:3:6.49),(5:3:2.411),(5:3:98.428),(6:8:1.608),(6:8:31.752),(6:8:8.428),(6:8:99.883),(7:30:97.149),(7:30:98.252),(7:30:99.746),(7:30:98.687),(8:80:98.509),(…
10650673	OT_FXR_FXRSRC1_0480	115-86-6	DTXSID1021952	Triphenyl phosphate	TPHP	percent_activity	Gene Expression Regulation, Xenobiotic Response	13.812	9.588	uM	63.28	percent_activity	Active	(1:0.3:9.74),(1:0.3:1.038),(1:0.3:3.192),(2:1:6.299),(2:1:-5.339),(2:1:-4.068),(3:3:24.097),(3:3:8.905),(3:3:12.093),(4:10:15.394),(4:10:21.116),(4:10:29.905),(5:30:52.733),(5:30:43.19),(5:30:44.72),(6:100:10.857),(6:100:-13.674),(6:100:1.916)
29584427	ATG_zfPPARg_XSP1_up	79-94-7	DTXSID1026081	3,3',5,5'-Tetrabromobisphenol A	TBBPA	log2_fold_induction	Gene Expression Regulation, Fatty Acid Signaling	8.471	9.603	uM	0.81	log2_fold_induction	Active	(1:0.009:-0.189),(2:0.03:0.0509),(3:0.08:-0.185),(4:0.2:-0.183),(5:0.7:-0.233),(6:2:0.0647),(7:6:0.256),(8:20:0.703)
35226510	TOX21_SHH_3T3_GLI3_Antagonist	115-86-6	DTXSID1021952	Triphenyl phosphate	TPHP	percent_activity	Gene Expression Regulation, Developmental Signaling	8.589	9.714	uM	78.268	percent_activity	Active	(1:0.001:12.919),(1:0.001:17.025),(1:0.001:29.102),(2:0.003:17.387),(2:0.003:10.493),(2:0.003:15.496),(3:0.006:1.966),(3:0.006:13.578),(3:0.006:3.944),(4:0.01:-0.371),(4:0.01:1.974),(4:0.01:7.385),(5:0.03:1.04),(5:0.03:-4.176),(5:0.03:16.08),(6:0.07:-3.817),(6:0.07:0.294),(6:0.07:1.132),(7:0.1:6.95),(7:0.1:11.603),(7:0.1:2.223),(8:0.3:8.474),(8:0.3:11.624),(8:0.3:19.779),(9:0.7:23.226),(9:0.7:-3.…
18757670	TOX21_ARE_BLA_agonist_ratio	79-94-7	DTXSID1026081	3,3',5,5'-Tetrabromobisphenol A	TBBPA	percent_activity	Gene Expression Regulation, Other Transcription Factors,Oxidative Stress	14.278	9.737	uM	79.238	percent_activity	Active	(1:0.001:-3.219),(1:0.001:-0.248),(1:0.001:-1.233),(2:0.003:-0.419),(2:0.003:1.262),(2:0.003:0.66),(3:0.006:2.806),(3:0.006:-1.6),(3:0.006:-2.099),(4:0.01:8.691),(4:0.01:1.175),(4:0.01:0.017),(5:0.03:0.128),(5:0.03:0.692),(5:0.03:-0.518),(6:0.07:-1.068),(6:0.07:1.189),(6:0.07:-0.473),(7:0.1:3.113),(7:0.1:0.244),(7:0.1:-0.692),(8:0.3:2.978),(8:0.3:-0.508),(8:0.3:36.288),(9:0.7:-2.615),(9:0.7:0.15)…
41361855	CCTE_Shafer_MEA_dev_network_spike_duration_std_dn	56803-37-3	DTXSID6024701	tert-Butylphenyl diphenyl phosphate	BPDP	percent_activity	Other Neurotransmission	8.718	9.868	uM	100.008	percent_activity	Active	(1:0.03:58.63),(1:0.03:-11.991),(1:0.03:47.603),(2:0.1:15.099),(2:0.1:-35.159),(2:0.1:-36.458),(3:0.3:-81.563),(3:0.3:-18.419),(3:0.3:-45.252),(4:1:29.12),(4:1:-90.516),(4:1:12.581),(5:3:-19.238),(5:3:30.154),(5:3:-81.44),(6:10:60.914),(6:10:100),(6:10:66.523),(7:30:100),(7:30:100),(7:30:100)
35277298	TOX21_ERb_BLA_Antagonist_ratio	79-94-7	DTXSID1026081	3,3',5,5'-Tetrabromobisphenol A	TBBPA	percent_activity	Estrogen Metabolic Process,Gene Expression Regulation, Steroid Hormone Nuclear Receptor	12.741	9.899	uM	69.443	percent_activity	Active	(1:0.001:8.824),(1:0.001:5.666),(1:0.001:12.685),(2:0.003:10.073),(2:0.003:5.206),(2:0.003:8.489),(3:0.006:11.275),(3:0.006:2.743),(3:0.006:6.407),(4:0.01:8.274),(4:0.01:3.959),(4:0.01:9.476),(5:0.03:9.68),(5:0.03:-4.57),(5:0.03:5.793),(6:0.07:7.418),(6:0.07:18.698),(6:0.07:3.339),(7:0.1:6.946),(7:0.1:10.063),(7:0.1:1.943),(8:0.3:14.561),(8:0.3:1.828),(8:0.3:15.74),(9:0.7:3.978),(9:0.7:3.862),(9:…
30154619	NVS_NR_cAR	13674-87-8	DTXSID9026261	Tris(1,3-dichloro-2-propyl) phosphate	TDCIPP	percent_activity	Androgen Metabolic Process,Gene Expression Regulation, Steroid Hormone Nuclear Receptor	18.326	9.991	uM	66.826	percent_activity	Active	(1:0.02:3.576),(2:0.07:-3.576),(3:0.2:-3.841),(4:0.6:0.288),(5:2:6.697),(6:6:11.836),(7:20:33.597),(8:50:55.688)
41174498	BSK_3C_Eselectin_down	1241-94-7	DTXSID1025300	2-Ethylhexyl diphenyl phosphate	EHDP	log10_fold_induction	Inflammatory Response	10	10	uM	0.326	log10_fold_induction	Active	(1:10:0.245),(1:0.2:0.0109),(2:40:0.271),(2:0.5:0.0306),(3:2:0.062),(4:4:0.0586),(5:10:0.369),(6:40:0.37)
41187456	BSK_3C_IL8_down	1241-94-7	DTXSID1025300	2-Ethylhexyl diphenyl phosphate	EHDP	log10_fold_induction	Inflammatory Response	10	10	uM	0.504	log10_fold_induction	Active	(1:10:0.49),(1:0.2:0.086),(2:40:0.55),(2:0.5:0.0644),(3:2:0.034),(4:4:0.0929),(5:10:0.407),(6:40:0.452)
41191677	BSK_3C_MCP1_down	1241-94-7	DTXSID1025300	2-Ethylhexyl diphenyl phosphate	EHDP	log10_fold_induction	Inflammatory Response	10	10	uM	0.871	log10_fold_induction	Active	(1:10:0.853),(1:0.2:0.0517),(2:0.5:0.015),(2:40:0.847),(3:2:0.0257),(4:4:0.0378),(5:10:0.564),(6:40:0.892)
41203789	BSK_3C_SRB_down	1241-94-7	DTXSID1025300	2-Ethylhexyl diphenyl phosphate	EHDP	log10_fold_induction	Cell Viability Process	10	10	uM	0.41	log10_fold_induction	Active	(1:10:0.422),(1:0.2:-0.0815),(2:40:0.446),(2:0.5:-0.0773),(3:2:-0.0417),(4:4:0.0107),(5:10:0.231),(6:40:0.373)
41219494	BSK_3C_VCAM1_down	1241-94-7	DTXSID1025300	2-Ethylhexyl diphenyl phosphate	EHDP	log10_fold_induction	Angiogenic Process,Inflammatory Response	10	10	uM	0.523	log10_fold_induction	Active	(1:0.2:0.0442),(1:10:0.508),(2:0.5:0.00509),(2:40:0.555),(3:2:0.0158),(4:4:0.0286),(5:10:0.203),(6:40:0.463)
41215060	BSK_3C_uPAR_down	1241-94-7	DTXSID1025300	2-Ethylhexyl diphenyl phosphate	EHDP	log10_fold_induction	Extracellular Matrix	10	10	uM	0.637	log10_fold_induction	Active	(1:0.2:-0.172),(1:10:0.558),(2:40:0.667),(2:0.5:-0.168),(3:2:-0.155),(4:4:-0.144),(5:10:0.346),(6:40:0.605)
41222142	BSK_4H_Eotaxin3_down	1241-94-7	DTXSID1025300	2-Ethylhexyl diphenyl phosphate	EHDP	log10_fold_induction	Inflammatory Response	10	10	uM	0.479	log10_fold_induction	Active	(1:10:0.123),(1:0.2:0.0425),(2:0.5:0.0213),(2:40:0.282),(3:2:0.0407),(4:4:0.0565),(5:10:0.359),(6:40:0.592)
41226475	BSK_4H_MCP1_down	1241-94-7	DTXSID1025300	2-Ethylhexyl diphenyl phosphate	EHDP	log10_fold_induction	Angiogenic Process,Inflammatory Response	10	10	uM	0.656	log10_fold_induction	Active	(1:0.2:-0.0144),(1:10:0.451),(2:40:0.599),(2:0.5:0.0371),(3:2:0.128),(4:4:0.146),(5:10:0.517),(6:40:0.675)
41231259	BSK_4H_Pselectin_down	1241-94-7	DTXSID1025300	2-Ethylhexyl diphenyl phosphate	EHDP	log10_fold_induction	Inflammatory Response	10	10	uM	0.458	log10_fold_induction	Active	(1:10:0.443),(1:0.2:0.025),(2:0.5:0.0118),(2:40:0.42),(3:2:0.0217),(4:4:0.0646),(5:10:0.226),(6:40:0.439)
41235798	BSK_4H_SRB_down	1241-94-7	DTXSID1025300	2-Ethylhexyl diphenyl phosphate	EHDP	log10_fold_induction	Cell Viability Process	10	10	uM	0.234	log10_fold_induction	Active	(1:10:0.208),(1:0.2:-0.0229),(2:0.5:-0.00848),(2:40:0.204),(3:2:0.00675),(4:4:0.0337),(5:10:0.0851),(6:40:0.261)
41242527	BSK_4H_VCAM1_down	1241-94-7	DTXSID1025300	2-Ethylhexyl diphenyl phosphate	EHDP	log10_fold_induction	Angiogenic Process,Inflammatory Response	10	10	uM	0.299	log10_fold_induction	Active	(1:10:0.429),(1:0.2:0.00425),(2:0.5:-0.00826),(2:40:0.359),(3:2:0.0205),(4:4:0.00585),(5:10:0.0965),(6:40:0.233)
41245979	BSK_4H_VEGFRII_down	1241-94-7	DTXSID1025300	2-Ethylhexyl diphenyl phosphate	EHDP	log10_fold_induction	Angiogenic Process	10	10	uM	0.226	log10_fold_induction	Active	(1:10:0.219),(1:0.2:0.0214),(2:0.5:0.0273),(2:40:0.219),(3:2:0.0118),(4:4:0.0763),(5:10:0.122),(6:40:0.232)
41281999	BSK_BT_sIgG_down	1241-94-7	DTXSID1025300	2-Ethylhexyl diphenyl phosphate	EHDP	log10_fold_induction	Unannotated	10	10	uM	1.318	log10_fold_induction	Active	(1:10:0.371),(1:0.2:-0.00461),(2:40:1.31),(2:0.5:-0.00581),(3:2:-0.00167),(4:4:0.00444),(5:10:0.441),(6:40:1.323)
41058060	BSK_KF3CT_IL1a_down	1241-94-7	DTXSID1025300	2-Ethylhexyl diphenyl phosphate	EHDP	log10_fold_induction	Inflammatory Response	10	10	uM	0.232	log10_fold_induction	Active	(1:0.2:0.0539),(1:10:0.211),(2:0.5:-0.00345),(2:40:0.159),(3:2:0.0473),(4:4:0.0424),(5:10:0.254),(6:40:0.272)
41077771	BSK_KF3CT_TIMP2_down	1241-94-7	DTXSID1025300	2-Ethylhexyl diphenyl phosphate	EHDP	log10_fold_induction	Extracellular Matrix	10	10	uM	0.277	log10_fold_induction	Active	(1:0.2:0.0246),(1:10:0.405),(2:40:0.192),(2:0.5:0.0206),(3:2:0.0419),(4:4:0.09),(5:10:0.146),(6:40:0.308)
41131116	BSK_LPS_VCAM1_down	1241-94-7	DTXSID1025300	2-Ethylhexyl diphenyl phosphate	EHDP	log10_fold_induction	Angiogenic Process,Inflammatory Response	10	10	uM	0.451	log10_fold_induction	Active	(1:10:0.217),(1:0.2:0.0357),(2:0.5:0.0521),(2:40:0.376),(3:2:0.0387),(4:4:0.0531),(5:10:0.0941),(6:40:0.246)
41290533	BSK_MyoF_ACTA1_down	1241-94-7	DTXSID1025300	2-Ethylhexyl diphenyl phosphate	EHDP	log10_fold_induction	Unannotated	10	10	uM	0.607	log10_fold_induction	Active	(1:0.2:0.0397),(1:10:0.431),(2:40:0.659),(2:0.5:0.0469),(3:2:0.0203),(4:4:0.0641),(5:10:0.645),(6:40:0.554)
41295873	BSK_MyoF_CollagenIII_down	1241-94-7	DTXSID1025300	2-Ethylhexyl diphenyl phosphate	EHDP	log10_fold_induction	Unannotated	10	10	uM	1.07	log10_fold_induction	Active	(1:10:1.011),(1:0.2:0.0339),(2:0.5:0.0446),(2:40:1.044),(3:2:0.0667),(4:4:0.0432),(5:10:0.896),(6:40:1.095)
41294839	BSK_MyoF_CollagenI_down	1241-94-7	DTXSID1025300	2-Ethylhexyl diphenyl phosphate	EHDP	log10_fold_induction	Unannotated	10	10	uM	0.702	log10_fold_induction	Active	(1:10:0.647),(1:0.2:-0.0253),(2:0.5:0.018),(2:40:0.688),(3:2:0.0288),(4:4:0.0195),(5:10:0.652),(6:40:0.716)
41300406	BSK_MyoF_Decorin_down	1241-94-7	DTXSID1025300	2-Ethylhexyl diphenyl phosphate	EHDP	log10_fold_induction	Unannotated	10	10	uM	0.24	log10_fold_induction	Active	(1:0.2:0.0736),(1:10:0.294),(2:40:0.205),(2:0.5:0.0537),(3:2:0.0296),(4:4:0.0168),(5:10:0.195),(6:40:0.268)
41304811	BSK_MyoF_SRB_down	1241-94-7	DTXSID1025300	2-Ethylhexyl diphenyl phosphate	EHDP	log10_fold_induction	Unannotated	10	10	uM	0.576	log10_fold_induction	Active	(1:10:0.579),(1:0.2:0.00847),(2:0.5:0.0119),(2:40:0.518),(3:2:0.028),(4:4:0.057),(5:10:0.467),(6:40:0.629)
41306392	BSK_MyoF_TIMP1_down	1241-94-7	DTXSID1025300	2-Ethylhexyl diphenyl phosphate	EHDP	log10_fold_induction	Unannotated	10	10	uM	0.53	log10_fold_induction	Active	(1:0.2:0.0623),(1:10:0.56),(2:40:0.496),(2:0.5:0.0468),(3:2:0.0279),(4:4:0.113),(5:10:0.5),(6:40:0.555)
41293396	BSK_MyoF_VCAM1_down	1241-94-7	DTXSID1025300	2-Ethylhexyl diphenyl phosphate	EHDP	log10_fold_induction	Unannotated	10	10	uM	0.574	log10_fold_induction	Active	(1:0.2:0.0082),(1:10:0.55),(2:0.5:-0.0195),(2:40:0.576),(3:2:-0.0233),(4:4:-0.0543),(5:10:0.503),(6:40:0.57)
41291863	BSK_MyoF_bFGF_down	1241-94-7	DTXSID1025300	2-Ethylhexyl diphenyl phosphate	EHDP	log10_fold_induction	Unannotated	10	10	uM	0.584	log10_fold_induction	Active	(1:10:0.618),(1:0.2:0.0107),(2:0.5:0.00609),(2:40:0.598),(3:2:-0.00676),(4:4:-0.0111),(5:10:0.351),(6:40:0.571)
41142364	BSK_SAg_CD69_down	1241-94-7	DTXSID1025300	2-Ethylhexyl diphenyl phosphate	EHDP	log10_fold_induction	Inflammatory Response	10	10	uM	0.536	log10_fold_induction	Active	(1:10:0.134),(1:0.2:0.02),(2:0.5:0.0367),(2:40:0.447),(3:2:0.0722),(4:4:0.0595),(5:10:0.342),(6:40:0.32)
41150158	BSK_SAg_IL8_down	1241-94-7	DTXSID1025300	2-Ethylhexyl diphenyl phosphate	EHDP	log10_fold_induction	Inflammatory Response	10	10	uM	0.44	log10_fold_induction	Active	(1:0.2:0.0674),(1:10:0.158),(2:0.5:0.0832),(2:40:0.314),(3:2:0.0701),(4:4:0.0964),(5:10:0.263),(6:40:0.366)
41015497	BSK_hDFCGF_IL8_down	1241-94-7	DTXSID1025300	2-Ethylhexyl diphenyl phosphate	EHDP	log10_fold_induction	Inflammatory Response	10	10	uM	0.174	log10_fold_induction	Active	(1:0.2:0.00843),(1:10:0.212),(2:0.5:0.0109),(2:40:0.163),(3:2:0.000854),(4:4:0.00962),(5:10:0.0957),(6:40:0.183)
41035013	BSK_hDFCGF_PAI1_down	1241-94-7	DTXSID1025300	2-Ethylhexyl diphenyl phosphate	EHDP	log10_fold_induction	Angiogenic Process,Inflammatory Response	10	10	uM	0.216	log10_fold_induction	Active	(1:10:0.256),(1:0.2:0.0738),(2:40:0.23),(2:0.5:0.025),(3:2:0.0014),(4:4:0.0441),(5:10:0.167),(6:40:0.201)
41175454	BSK_3C_Eselectin_down	79-94-7	DTXSID1026081	3,3',5,5'-Tetrabromobisphenol A	TBBPA	log10_fold_induction	Inflammatory Response	10	10	uM	1.054	log10_fold_induction	Active	(1:1:-0.0175),(1:1:0.00376),(2:4:0.0226),(2:4:0.0203),(3:10:0.0883),(3:10:0.0974),(4:40:0.811),(4:40:0.879)
41251112	BSK_BE3C_HLADR_down	79-94-7	DTXSID1026081	3,3',5,5'-Tetrabromobisphenol A	TBBPA	log10_fold_induction	Inflammatory Response	10	10	uM	0.663	log10_fold_induction	Active	(1:1:0.00171),(1:1:0.00965),(2:4:0.0132),(2:4:0.0079),(3:10:0.691),(3:10:0.703),(4:40:0.593),(4:40:0.629)
41271238	BSK_BE3C_PAI1_down	79-94-7	DTXSID1026081	3,3',5,5'-Tetrabromobisphenol A	TBBPA	log10_fold_induction	Angiogenic Process	10	10	uM	0.449	log10_fold_induction	Active	(1:1:-0.0603),(1:1:-0.0278),(2:4:0.0965),(2:4:0.082),(3:10:0.452),(3:10:0.544),(4:40:0.427),(4:40:0.438)
40937996	BSK_BE3C_uPA_down	79-94-7	DTXSID1026081	3,3',5,5'-Tetrabromobisphenol A	TBBPA	log10_fold_induction	Extracellular Matrix	10	10	uM	0.561	log10_fold_induction	Active	(1:1:0.00906),(1:1:-0.0302),(2:4:-0.0154),(2:4:-0.0124),(3:10:0.588),(3:10:0.545),(4:40:0.561),(4:40:0.512)
41059171	BSK_KF3CT_IL1a_down	79-94-7	DTXSID1026081	3,3',5,5'-Tetrabromobisphenol A	TBBPA	log10_fold_induction	Inflammatory Response	10	10	uM	0.294	log10_fold_induction	Active	(1:1:-0.0614),(1:1:-0.0388),(2:4:0.0173),(2:4:0.0201),(3:10:0.304),(3:10:0.335),(4:40:0.264),(4:40:0.276)
41079647	BSK_KF3CT_TIMP2_down	79-94-7	DTXSID1026081	3,3',5,5'-Tetrabromobisphenol A	TBBPA	log10_fold_induction	Extracellular Matrix	10	10	uM	0.289	log10_fold_induction	Active	(1:1:-0.0663),(1:1:-0.0388),(2:4:0.184),(2:4:-0.00824),(3:10:0.3),(3:10:0.35),(4:40:0.252),(4:40:0.262)
41110243	BSK_LPS_MCSF_down	79-94-7	DTXSID1026081	3,3',5,5'-Tetrabromobisphenol A	TBBPA	log10_fold_induction	Cell Cycle	10	10	uM	0.544	log10_fold_induction	Active	(1:1:-0.0502),(1:1:-0.0425),(2:4:-0.00112),(2:4:0.0111),(3:10:0.111),(3:10:0.141),(4:40:0.48),(4:40:0.593)
41131070	BSK_LPS_VCAM1_down	79-94-7	DTXSID1026081	3,3',5,5'-Tetrabromobisphenol A	TBBPA	log10_fold_induction	Angiogenic Process,Inflammatory Response	10	10	uM	1.332	log10_fold_induction	Active	(1:1:0.00617),(1:1:-0.00207),(2:4:0.0218),(2:4:0.0211),(3:10:0.132),(3:10:0.137),(4:40:1.11),(4:40:1.072)
41167658	BSK_SAg_Proliferation_down	79-94-7	DTXSID1026081	3,3',5,5'-Tetrabromobisphenol A	TBBPA	log10_fold_induction	Cell Viability Process	10	10	uM	1.398	log10_fold_induction	Active	(1:1:0.0465),(1:1:-0.000434),(2:4:0.0702),(2:4:0.0527),(3:10:0.239),(3:10:0.211),(4:40:1.157),(4:40:1.165)
41015499	BSK_hDFCGF_IL8_down	79-94-7	DTXSID1026081	3,3',5,5'-Tetrabromobisphenol A	TBBPA	log10_fold_induction	Inflammatory Response	10	10	uM	1.131	log10_fold_induction	Active	(1:1:-0.015),(1:1:-0.0245),(2:4:-0.0144),(2:4:-0.00134),(3:10:0.996),(3:10:0.729),(4:40:1.051),(4:40:1.21)
41027565	BSK_hDFCGF_MIG_down	79-94-7	DTXSID1026081	3,3',5,5'-Tetrabromobisphenol A	TBBPA	log10_fold_induction	Inflammatory Response	10	10	uM	1.206	log10_fold_induction	Active	(1:1:0.0194),(1:1:-0.00721),(2:4:0.0736),(2:4:0.071),(3:10:1.011),(3:10:1.048),(4:40:1.214),(4:40:1.029)
41007082	BSK_hDFCGF_CollagenIII_down	115-86-6	DTXSID1021952	Triphenyl phosphate	TPHP	log10_fold_induction	Inflammatory Response	10	10	uM	0.366	log10_fold_induction	Active	(1:1:0.0143),(1:1:0.0164),(2:4:0.0499),(2:4:0.0604),(3:10:0.305),(3:10:0.317),(4:40:0.381),(4:40:0.348)
41038332	BSK_hDFCGF_Proliferation_down	115-86-6	DTXSID1021952	Triphenyl phosphate	TPHP	log10_fold_induction	Cell Viability Process	10	10	uM	0.471	log10_fold_induction	Active	(1:1:-0.0139),(1:1:0.000387),(2:4:-0.00507),(2:4:0.00314),(3:10:0.172),(3:10:0.145),(4:40:0.45),(4:40:0.493)
41213227	BSK_3C_TissueFactor_up	13674-87-8	DTXSID9026261	Tris(1,3-dichloro-2-propyl) phosphate	TDCIPP	log10_fold_induction	Coagulation Process	10	10	uM	0.332	log10_fold_induction	Active	(1:1:0.0622),(1:1:0.102),(2:4:0.0943),(2:4:0.118),(3:10:0.162),(3:10:0.147),(4:40:0.276),(4:40:0.269)
41268019	BSK_BE3C_MMP1_up	13674-87-8	DTXSID9026261	Tris(1,3-dichloro-2-propyl) phosphate	TDCIPP	log10_fold_induction	Extracellular Matrix	10	10	uM	0.176	log10_fold_induction	Active	(1:1:0.0343),(1:1:-0.0125),(2:4:0.029),(2:4:0.0686),(3:10:0.103),(3:10:0.171),(4:40:0.179),(4:40:0.167)
41203530	BSK_3C_SRB_down	1330-78-5	DTXSID4021391	Tris(methylphenyl) phosphate	TMPP	log10_fold_induction	Cell Viability Process	10	10	uM	0.309	log10_fold_induction	Active	(1:10:0.221),(1:0.2:0.0278),(2:0.5:-0.0298),(2:40:0.358),(3:2:0.0321),(4:4:0.0325),(5:10:0.181),(6:40:0.236)
40942907	BSK_BE3C_uPAR_up	1330-78-5	DTXSID4021391	Tris(methylphenyl) phosphate	TMPP	log10_fold_induction	Extracellular Matrix	10	10	uM	0.128	log10_fold_induction	Active	(1:10:0.131),(1:0.2:-0.0568),(2:40:0.205),(2:0.5:-0.0048),(3:2:-0.0023),(4:4:0.0851),(5:10:0.124),(6:40:0.103)
41281450	BSK_BT_sIgG_down	1330-78-5	DTXSID4021391	Tris(methylphenyl) phosphate	TMPP	log10_fold_induction	Unannotated	10	10	uM	1.183	log10_fold_induction	Active	(1:10:0.488),(1:0.2:-0.0316),(2:0.5:-0.0308),(2:40:1.175),(3:2:0.0392),(4:4:-0.00201),(5:10:0.457),(6:40:1.19)
41090534	BSK_LPS_CD40_down	1330-78-5	DTXSID4021391	Tris(methylphenyl) phosphate	TMPP	log10_fold_induction	Inflammatory Response	10	10	uM	0.326	log10_fold_induction	Active	(1:10:0.28),(1:0.2:0.0231),(2:40:0.371),(2:0.5:-0.00684),(3:2:0.027),(4:4:0.0954),(5:10:0.221),(6:40:0.261)
41134521	BSK_SAg_CD38_down	1330-78-5	DTXSID4021391	Tris(methylphenyl) phosphate	TMPP	log10_fold_induction	Inflammatory Response	10	10	uM	0.314	log10_fold_induction	Active	(1:10:0.0913),(1:0.2:0.0234),(2:0.5:0.0206),(2:40:0.347),(3:2:0.00847),(4:4:-0.0325),(5:10:0.176),(6:40:0.28)
41143428	BSK_SAg_CD69_down	1330-78-5	DTXSID4021391	Tris(methylphenyl) phosphate	TMPP	log10_fold_induction	Inflammatory Response	10	10	uM	0.354	log10_fold_induction	Active	(1:0.2:-0.0151),(1:10:0.109),(2:0.5:0.00337),(2:40:0.336),(3:2:-0.00656),(4:4:0.0173),(5:10:0.276),(6:40:0.33)
41146739	BSK_SAg_Eselectin_down	1330-78-5	DTXSID4021391	Tris(methylphenyl) phosphate	TMPP	log10_fold_induction	Inflammatory Response	10	10	uM	0.399	log10_fold_induction	Active	(1:0.2:0.0199),(1:10:0.122),(2:0.5:-0.00318),(2:40:0.465),(3:2:-0.0228),(4:4:-0.0228),(5:10:0.303),(6:40:0.332)
41165956	BSK_SAg_Proliferation_down	1330-78-5	DTXSID4021391	Tris(methylphenyl) phosphate	TMPP	log10_fold_induction	Cell Viability Process	10	10	uM	0.538	log10_fold_induction	Active	(1:10:0.349),(1:0.2:0.0384),(2:0.5:0.0507),(2:40:0.517),(3:2:0.047),(4:4:0.0478),(5:10:0.514),(6:40:0.557)
41006581	BSK_hDFCGF_CollagenIII_down	1330-78-5	DTXSID4021391	Tris(methylphenyl) phosphate	TMPP	log10_fold_induction	Inflammatory Response	10	10	uM	0.323	log10_fold_induction	Active	(1:0.2:-0.0418),(1:10:0.18),(2:40:0.366),(2:0.5:-0.103),(3:2:0.0129),(4:4:-0.0142),(5:10:0.154),(6:40:0.281)
41178304	BSK_3C_HLADR_down	56803-37-3	DTXSID6024701	tert-Butylphenyl diphenyl phosphate	BPDP	log10_fold_induction	Inflammatory Response	10	10	uM	0.864	log10_fold_induction	Active	(1:10:0.463),(1:0.2:0.012),(2:40:0.8),(2:0.5:0.0298),(3:2:-0.0151),(4:4:-0.000614),(5:10:0.131),(6:40:0.929)
41199509	BSK_3C_Proliferation_down	56803-37-3	DTXSID6024701	tert-Butylphenyl diphenyl phosphate	BPDP	log10_fold_induction	Cell Viability Process	10	10	uM	0.488	log10_fold_induction	Active	(1:0.2:-0.00879),(1:10:0.146),(2:40:0.487),(2:0.5:0.0193),(3:2:-0.0124),(4:4:0.0686),(5:10:0.314),(6:40:0.476)
41202251	BSK_3C_SRB_down	56803-37-3	DTXSID6024701	tert-Butylphenyl diphenyl phosphate	BPDP	log10_fold_induction	Cell Viability Process	10	10	uM	0.553	log10_fold_induction	Active	(1:0.2:0.0373),(1:10:0.425),(2:0.5:0.0259),(2:40:0.482),(3:2:0.00903),(4:4:0.0279),(5:10:0.166),(6:40:0.571)
41223257	BSK_4H_Eotaxin3_down	56803-37-3	DTXSID6024701	tert-Butylphenyl diphenyl phosphate	BPDP	log10_fold_induction	Inflammatory Response	10	10	uM	0.589	log10_fold_induction	Active	(1:10:0.377),(1:0.2:-0.0222),(2:0.5:-0.00926),(2:40:0.567),(3:2:-0.00446),(4:4:0.00644),(5:10:0.0863),(6:40:0.542)
41226574	BSK_4H_MCP1_down	56803-37-3	DTXSID6024701	tert-Butylphenyl diphenyl phosphate	BPDP	log10_fold_induction	Angiogenic Process,Inflammatory Response	10	10	uM	0.749	log10_fold_induction	Active	(1:10:0.581),(1:0.2:0.0233),(2:40:0.624),(2:0.5:0.0575),(3:2:0.0774),(4:4:0.106),(5:10:0.302),(6:40:0.6)
41234733	BSK_4H_SRB_down	56803-37-3	DTXSID6024701	tert-Butylphenyl diphenyl phosphate	BPDP	log10_fold_induction	Cell Viability Process	10	10	uM	0.282	log10_fold_induction	Active	(1:10:0.165),(1:0.2:0.0438),(2:40:0.219),(2:0.5:0.0364),(3:2:0.0354),(4:4:0.0496),(5:10:0.097),(6:40:0.235)
41281535	BSK_BT_sIgG_down	56803-37-3	DTXSID6024701	tert-Butylphenyl diphenyl phosphate	BPDP	log10_fold_induction	Unannotated	10	10	uM	1.297	log10_fold_induction	Active	(1:10:0.606),(1:0.2:-0.00237),(2:0.5:-0.00434),(2:40:1.254),(3:2:0.0231),(4:4:0.0862),(5:10:0.592),(6:40:1.27)
40959582	BSK_CASM3C_LDLR_up	56803-37-3	DTXSID6024701	tert-Butylphenyl diphenyl phosphate	BPDP	log10_fold_induction	Unannotated	10	10	uM	0.125	log10_fold_induction	Active	(1:10:0.163),(1:0.2:-0.00906),(2:0.5:-0.0232),(2:40:0.109),(3:2:-0.0318),(4:4:0.0478),(5:10:0.11),(6:40:0.134)
41290103	BSK_MyoF_ACTA1_down	56803-37-3	DTXSID6024701	tert-Butylphenyl diphenyl phosphate	BPDP	log10_fold_induction	Unannotated	10	10	uM	0.619	log10_fold_induction	Active	(1:0.2:0.00523),(1:10:0.156),(2:40:0.58),(2:0.5:-0.0148),(3:2:-0.00389),(4:4:0.0325),(5:10:0.195),(6:40:0.475)
41296039	BSK_MyoF_CollagenIII_down	56803-37-3	DTXSID6024701	tert-Butylphenyl diphenyl phosphate	BPDP	log10_fold_induction	Unannotated	10	10	uM	0.646	log10_fold_induction	Active	(1:0.2:0.000611),(1:10:0.129),(2:0.5:-0.00318),(2:40:0.65),(3:2:0.00282),(4:4:0.0397),(5:10:0.372),(6:40:0.633)
41301428	BSK_MyoF_MMP1_up	56803-37-3	DTXSID6024701	tert-Butylphenyl diphenyl phosphate	BPDP	log10_fold_induction	Unannotated	10	10	uM	0.455	log10_fold_induction	Active	(1:10:0.491),(1:0.2:-0.0455),(2:40:0.444),(2:0.5:-0.0354),(3:2:-0.0608),(4:4:0.0696),(5:10:0.457),(6:40:0.432)
41007694	BSK_hDFCGF_CollagenIII_down	56803-37-3	DTXSID6024701	tert-Butylphenyl diphenyl phosphate	BPDP	log10_fold_induction	Inflammatory Response	10	10	uM	0.165	log10_fold_induction	Active	(1:0.2:0.0256),(1:10:0.149),(2:40:0.162),(2:0.5:0.0119),(3:2:0.0675),(4:4:0.101),(5:10:0.154),(6:40:0.157)
41039117	BSK_hDFCGF_Proliferation_down	56803-37-3	DTXSID6024701	tert-Butylphenyl diphenyl phosphate	BPDP	log10_fold_induction	Cell Viability Process	10	10	uM	0.515	log10_fold_induction	Active	(1:0.2:-0.0382),(1:10:0.25),(2:0.5:-0.0194),(2:40:0.538),(3:2:-0.0188),(4:4:0.0682),(5:10:0.238),(6:40:0.446)
34541429	TOX21_AR_LUC_MDAKB2_Antagonist_0.5nM_R1881	13674-87-8	DTXSID9026261	Tris(1,3-dichloro-2-propyl) phosphate	TDCIPP	percent_activity	Androgen Metabolic Process,Gene Expression Regulation, Steroid Hormone Nuclear Receptor	17.12	10.167	uM	97.354	percent_activity	Active	(1:0.001:-3.136),(1:0.001:0.255),(1:0.001:-0.14),(2:0.003:15.076),(2:0.003:-3.732),(2:0.003:0.255),(3:0.006:-1.796),(3:0.006:-1.527),(3:0.006:-13.977),(4:0.01:4.887),(4:0.01:10.07),(4:0.01:-2.389),(5:0.03:-3.567),(5:0.03:-1.165),(5:0.03:-13.016),(6:0.07:16.722),(6:0.07:-3.192),(6:0.07:-0.133),(7:0.1:-0.996),(7:0.1:7.385),(7:0.1:-2.63),(8:0.3:-0.0728),(8:0.3:2.401),(8:0.3:1.732),(9:0.7:-8.09),(9:0…
29581710	ATG_zfER2b_XSP1_up	13674-87-8	DTXSID9026261	Tris(1,3-dichloro-2-propyl) phosphate	TDCIPP	log2_fold_induction	Estrogen Metabolic Process,Gene Expression Regulation, Steroid Hormone Nuclear Receptor	18.675	10.213	uM	2.658	log2_fold_induction	Active	(1:0.09:-0.0352),(2:0.3:0.145),(3:0.8:0.0394),(4:2:0.39),(5:7:0.238),(6:20:1.444),(7:70:2.499),(8:200:2.669)
29604283	LTEA_HepaRG_ABCB11_dn	79-94-7	DTXSID1026081	3,3',5,5'-Tetrabromobisphenol A	TBBPA	log2_fold_induction	Unannotated	10.542	10.268	uM	1.254	log2_fold_induction	Active	(1:0.03:0.211),(1:0.03:-0.0395),(2:0.1:0.189),(2:0.1:-0.16),(3:0.3:-0.123),(3:0.3:-0.00834),(4:1:-0.166),(4:1:0.0926),(5:3:-0.087),(5:3:0.0116),(6:10:0.454),(6:10:0.539),(7:30:1.309),(7:30:1.199)
18501154	TOX21_ERa_LUC_VM7_Agonist	115-86-6	DTXSID1021952	Triphenyl phosphate	TPHP	percent_activity	Estrogen Metabolic Process,Gene Expression Regulation, Steroid Hormone Nuclear Receptor	7.308	10.454	uM	29.128	percent_activity	Active	(1:0.001:8.053),(1:0.001:2.413),(1:0.001:-1.273),(1:0.001:-11.741),(1:0.001:-1.051),(1:0.001:0.116),(2:0.003:-2.519),(2:0.003:-9.408),(2:0.003:-2.669),(2:0.003:-2.846),(2:0.003:2.219),(2:0.003:-1.835),(3:0.006:-1.729),(3:0.006:-0.0486),(3:0.006:-1.427),(3:0.006:4.333),(3:0.006:-0.25),(3:0.006:-7.599),(4:0.01:3.325),(4:0.01:-3.416),(4:0.01:1.501),(4:0.01:-3.475),(4:0.01:-1.385),(4:0.01:-0.0224),(5…
18502338	TOX21_ERa_LUC_VM7_Agonist	5436-43-1	DTXSID3030056	2,2',4,4'-Tetrabromodiphenyl ether	BDE-47	percent_activity	Estrogen Metabolic Process,Gene Expression Regulation, Steroid Hormone Nuclear Receptor	18.135	10.51	uM	59.393	percent_activity	Active	(1:0.001:-2.953),(1:0.001:1.103),(1:0.001:-1.392),(2:0.003:-2.7),(2:0.003:-0.199),(2:0.003:2.421),(3:0.006:-1.197),(3:0.006:0.74),(3:0.006:-4.359),(4:0.01:-0.247),(4:0.01:5.454),(4:0.01:-1.99),(5:0.03:1.338),(5:0.03:1.28),(5:0.03:0.169),(6:0.07:-1.393),(6:0.07:-5.65),(6:0.07:1.732),(7:0.1:0.993),(7:0.1:-3.096),(7:0.1:7.375),(8:0.3:-1.691),(8:0.3:1.814),(8:0.3:-0.939),(9:0.7:-2.149),(9:0.7:-2.829)…
23191069	CPHEA_Stoker_NIS_Inhibition_RAIU	115-86-6	DTXSID1021952	Triphenyl phosphate	TPHP	percent_activity	Thyroid Hormone Generation	29.838	10.685	uM	112.544	percent_activity	Active	(1:0.001:3.866),(1:0.001:2.431),(1:0.001:2.915),(2:0.01:-7.706),(2:0.01:-4.224),(2:0.01:-5.255),(3:0.1:-1.779),(3:0.1:0.179),(3:0.1:-7.84),(4:1:9.21),(4:1:11.018),(4:1:7.399),(5:10:21.807),(5:10:22.831),(5:10:20.173),(6:100:93.176),(6:100:93.786),(6:100:92.557)
23191471	CPHEA_Stoker_NIS_Cytotoxicity	115-86-6	DTXSID1021952	Triphenyl phosphate	TPHP	percent_activity	Cell Viability Process	38.152	10.776	uM	103.24	percent_activity	Active	(1:0.001:15.925),(1:0.001:-2.246),(1:0.001:11.27),(2:0.01:17.22),(2:0.01:1.073),(2:0.01:2.23),(3:0.1:18.844),(3:0.1:2.153),(3:0.1:5.904),(4:1:5.959),(4:1:20.322),(4:1:7.752),(5:10:6.777),(5:10:17.243),(5:10:16.106),(6:100:86.033),(6:100:80.087),(6:100:78.159)
35388080	TOX21_PR_BLA_Antagonist_ratio	1241-94-7	DTXSID1025300	2-Ethylhexyl diphenyl phosphate	EHDP	percent_activity	Gene Expression Regulation, Steroid Hormone Nuclear Receptor,Progesterone Metabolic Process	18.187	10.943	uM	63.752	percent_activity	Active	(1:0.001:-0.763),(1:0.001:2.516),(1:0.001:0.00977),(2:0.003:-1.117),(2:0.003:-3.581),(2:0.003:1.113),(3:0.006:-0.581),(3:0.006:9.244),(3:0.006:-1.545),(4:0.01:11.029),(4:0.01:-0.969),(4:0.01:2.28),(5:0.03:-1.385),(5:0.03:-0.296),(5:0.03:0.27),(6:0.07:-4.476),(6:0.07:-3.735),(6:0.07:-0.68),(7:0.1:0.774),(7:0.1:0.725),(7:0.1:2.708),(8:0.3:-0.283),(8:0.3:2.389),(8:0.3:0.0746),(9:0.7:-0.107),(9:0.7:-…
29817018	ACEA_AR_antagonist_80hr	79-94-7	DTXSID1026081	3,3',5,5'-Tetrabromobisphenol A	TBBPA	log2_fold_induction	Androgen Metabolic Process,Gene Expression Regulation, Steroid Hormone Nuclear Receptor	23.615	10.964	uM	2.921	log2_fold_induction	Active	(1:0.006:0.0447),(1:0.006:0.0201),(1:0.006:0.00675),(2:0.02:0.25),(2:0.02:0.0348),(2:0.02:0.133),(3:0.09:0.253),(3:0.09:0.0222),(3:0.09:0.0248),(4:0.4:0.0945),(4:0.4:0.226),(4:0.4:-0.0678),(5:1:0.0103),(5:1:0.217),(5:1:-0.0262),(6:6:0.258),(6:6:-0.0307),(6:6:0.0644),(7:20:1.187),(7:20:0.0933),(7:20:1.187),(8:100:2.86),(8:100:0.233),(8:100:2.86)
41364578	CCTE_Shafer_MEA_dev_per_network_spike_spike_percent_dn	56803-37-3	DTXSID6024701	tert-Butylphenyl diphenyl phosphate	BPDP	percent_activity	Other Neurotransmission	10.903	10.99	uM	100.031	percent_activity	Active	(1:0.03:38.66),(1:0.03:66.98),(1:0.03:37.78),(2:0.1:40.425),(2:0.1:27.524),(2:0.1:29.295),(3:0.3:-14.172),(3:0.3:4.583),(3:0.3:-96.413),(4:1:40.892),(4:1:-17.982),(4:1:-6.13),(5:3:-4.834),(5:3:-75.878),(5:3:18.942),(6:10:11.22),(6:10:21.303),(6:10:100),(7:30:100),(7:30:100),(7:30:100)
10633137	OT_ER_ERaERa_0480	115-86-6	DTXSID1021952	Triphenyl phosphate	TPHP	percent_activity	Estrogen Metabolic Process,Gene Expression Regulation, Steroid Hormone Nuclear Receptor	15.628	11.019	uM	62.728	percent_activity	Active	(1:0.3:-0.428),(1:0.3:2.462),(1:0.3:0.656),(2:1:3.18),(2:1:-1.575),(2:1:-1.429),(3:3:3.18),(3:3:15.621),(3:3:1.959),(4:10:15.946),(4:10:14.071),(4:10:21.566),(5:30:52.274),(5:30:47.038),(5:30:52.095),(6:100:6.381),(6:100:18.991),(6:100:8.15)
39053768	ATG_SREBP_CIS_up	13674-87-8	DTXSID9026261	Tris(1,3-dichloro-2-propyl) phosphate	TDCIPP	log2_fold_induction	Cell Cycle,Gene Expression Regulation, Fatty Acid Signaling,Oxidative Stress	26.765	11.118	uM	1.057	log2_fold_induction	Active	(1:0.09:0.123),(2:0.3:0.125),(3:0.8:-0.00138),(4:2:0.134),(5:7:0.242),(6:20:0.581),(7:70:0.655),(8:200:0.881)
41358457	CCTE_Shafer_MEA_dev_interburst_interval_mean_dn	56803-37-3	DTXSID6024701	tert-Butylphenyl diphenyl phosphate	BPDP	percent_activity	Other Neurotransmission	10.403	11.18	uM	100.019	percent_activity	Active	(1:0.03:45.228),(1:0.03:-0.706),(1:0.03:57.801),(2:0.1:2.705),(2:0.1:-3.169),(2:0.1:13.938),(3:0.3:4.489),(3:0.3:-1.434),(3:0.3:-55.32),(4:1:-75.323),(4:1:-34.482),(4:1:-57.018),(5:3:2.589),(5:3:-90.627),(5:3:-17.227),(6:10:15.381),(6:10:66.787),(6:10:43.29),(7:30:100),(7:30:100),(7:30:100)
34724335	TOX21_TSHR_HTRF_Agonist_ratio	56803-37-3	DTXSID6024701	tert-Butylphenyl diphenyl phosphate	BPDP	percent_activity	Gene Expression Regulation, Thyroid Signaling,TSH Receptor Modulation	18.075	11.191	uM	101.529	percent_activity	Active	(1:0.001:-4.845),(1:0.001:9.691),(1:0.001:-0.525),(2:0.003:1.497),(2:0.003:-4.348),(2:0.003:1.081),(3:0.006:3.945),(3:0.006:-2.474),(3:0.006:-0.286),(4:0.01:-14.118),(4:0.01:-0.139),(4:0.01:-4.804),(5:0.03:-1.143),(5:0.03:3.286),(5:0.03:-6.805),(6:0.07:-5.603),(6:0.07:-0.854),(6:0.07:-0.172),(7:0.1:4.642),(7:0.1:-0.505),(7:0.1:-6.487),(8:0.3:-2.817),(8:0.3:1.764),(8:0.3:-1.071),(9:0.7:-0.538),(9:…
29651223	LTEA_HepaRG_CYP1A1_up	13674-87-8	DTXSID9026261	Tris(1,3-dichloro-2-propyl) phosphate	TDCIPP	log2_fold_induction	Unannotated	9.984	11.333	uM	1.227	log2_fold_induction	Active	(1:0.03:0.244),(1:0.03:-0.379),(2:0.1:-0.109),(2:0.1:0.39),(3:0.3:0.0688),(3:0.3:-0.291),(4:1:-0.241),(4:1:0.138),(5:3:-0.383),(6:10:0.822),(6:10:0.413),(7:30:1.672),(7:30:1.295),(8:100:0.957),(8:100:1.12)
41366859	CCTE_Shafer_MEA_dev_LDH_dn	56803-37-3	DTXSID6024701	tert-Butylphenyl diphenyl phosphate	BPDP	percent_activity	Cell Viability Process	12.766	11.381	uM	84.46	percent_activity	Active	(1:0.03:3.551),(1:0.03:-20.385),(1:0.03:-9.101),(2:0.1:-0.165),(2:0.1:-13.023),(2:0.1:2.515),(3:0.3:3.457),(3:0.3:-4.585),(3:0.3:-4.709),(4:1:-2.764),(4:1:-18.339),(4:1:-3.658),(5:3:-7.795),(5:3:10.013),(5:3:-6.446),(6:10:10.421),(6:10:15.175),(6:10:5.902),(7:20:61.26),(7:20:85.082),(7:20:86.382)
35391532	TOX21_PR_BLA_Antagonist_ratio	56803-37-3	DTXSID6024701	tert-Butylphenyl diphenyl phosphate	BPDP	percent_activity	Gene Expression Regulation, Steroid Hormone Nuclear Receptor,Progesterone Metabolic Process	22.794	11.496	uM	83.447	percent_activity	Active	(1:0.001:4.887),(1:0.001:14.241),(1:0.001:-0.157),(2:0.003:-0.0986),(2:0.003:3.397),(2:0.003:-0.0502),(3:0.006:-2.982),(3:0.006:20.558),(3:0.006:-1.994),(4:0.01:1.526),(4:0.01:18.648),(4:0.01:9.176),(5:0.03:3.787),(5:0.03:4.99),(5:0.03:2.617),(6:0.07:4.397),(6:0.07:-0.304),(6:0.07:-1.806),(7:0.1:3.83),(7:0.1:0.395),(7:0.1:0.562),(8:0.3:3.759),(8:0.3:-3.009),(8:0.3:3.398),(9:0.7:2.338),(9:0.7:8.62…
26357935	TOX21_PR_BLA_Followup_Antagonist_ratio	13674-87-8	DTXSID9026261	Tris(1,3-dichloro-2-propyl) phosphate	TDCIPP	percent_activity	Gene Expression Regulation, Steroid Hormone Nuclear Receptor,Progesterone Metabolic Process	17.796	11.572	uM	85.809	percent_activity	Active	(1:0.002:-2.673),(1:0.002:6.9),(1:0.002:12.06),(2:0.005:-0.799),(2:0.005:0.709),(2:0.005:-1.554),(3:0.01:-1.095),(3:0.01:-5.373),(3:0.01:-0.128),(4:0.04:-9.339),(4:0.04:2.54),(4:0.04:-3.891),(5:0.1:1.355),(5:0.1:5.953),(5:0.1:10.724),(6:0.4:-5.345),(6:0.4:-0.147),(6:0.4:4.002),(7:1:5.873),(7:1:-7.155),(7:1:6.308),(8:3:-2.999),(8:3:7.247),(8:3:1.255),(9:10:17.979),(9:10:27.375),(9:10:14.329),(10:3…
41360411	CCTE_Shafer_MEA_dev_network_spike_peak_dn	56803-37-3	DTXSID6024701	tert-Butylphenyl diphenyl phosphate	BPDP	percent_activity	Other Neurotransmission	13.193	11.661	uM	100.14	percent_activity	Active	(1:0.03:63.66),(1:0.03:17.702),(1:0.03:-3.172),(2:0.1:-27.328),(2:0.1:7.926),(2:0.1:-8.528),(3:0.3:-11.019),(3:0.3:-12.84),(3:0.3:-21.587),(4:1:-3.097),(4:1:-38.58),(4:1:-11.312),(5:3:5.792),(5:3:-42.52),(5:3:-7.568),(6:10:12.632),(6:10:-10.62),(6:10:100),(7:30:100),(7:30:100),(7:30:100)
41361276	CCTE_Shafer_MEA_dev_spike_duration_mean_dn	1330-78-5	DTXSID4021391	Tris(methylphenyl) phosphate	TMPP	percent_activity	Other Neurotransmission	9.168	11.714	uM	48.512	percent_activity	Active	(1:0.03:-13.305),(1:0.03:0.221),(1:0.03:8.026),(2:0.1:5.255),(2:0.1:-16.348),(2:0.1:15.833),(3:0.3:-4.494),(3:0.3:-15.627),(3:0.3:7.931),(4:1:24.065),(4:1:13.849),(4:1:1.033),(5:3:-2.62),(5:3:34.765),(5:3:-20.47),(6:10:31.488),(6:10:-15.396),(6:10:47.936),(7:20:49.959),(7:20:50.703),(7:20:44.511)
38737480	ATG_DR5_CIS_up	79-94-7	DTXSID1026081	3,3',5,5'-Tetrabromobisphenol A	TBBPA	log2_fold_induction	Gene Expression Regulation, Developmental Signaling	19.319	11.841	uM	1.427	log2_fold_induction	Active	(1:0.03:0.146),(2:0.09:-0.00682),(3:0.3:0.11),(4:0.8:0.155),(5:2:0.294),(6:7:0.427),(7:20:0.641),(8:60:1.189)
29585841	ATG_zfTRb_XSP1_up	79-94-7	DTXSID1026081	3,3',5,5'-Tetrabromobisphenol A	TBBPA	log2_fold_induction	Gene Expression Regulation, Thyroid Signaling,Thyroid Receptor Modulation	11.996	11.851	uM	1.51	log2_fold_induction	Active	(1:0.009:-0.0888),(2:0.03:-0.016),(3:0.08:-0.0814),(4:0.2:-0.188),(5:0.7:0.0471),(6:2:0.217),(7:6:0.149),(8:20:1.258)
41362727	CCTE_Shafer_MEA_dev_per_network_spike_interspike_interval_mean_dn	56803-37-3	DTXSID6024701	tert-Butylphenyl diphenyl phosphate	BPDP	percent_activity	Other Neurotransmission	9.831	11.9	uM	100.013	percent_activity	Active	(1:0.03:18.952),(1:0.03:61.612),(1:0.03:14.827),(2:0.1:47.777),(2:0.1:-12.479),(2:0.1:-103.379),(3:0.3:16.718),(3:0.3:-180.637),(3:0.3:-82.373),(4:1:-56.232),(4:1:-60.722),(4:1:9.538),(5:3:2.965),(5:3:35.735),(5:3:-173.115),(6:10:100),(6:10:19.121),(6:10:46.281),(7:30:100),(7:30:100),(7:30:100)
41354467	CCTE_Shafer_MEA_dev_active_electrodes_number_dn	56803-37-3	DTXSID6024701	tert-Butylphenyl diphenyl phosphate	BPDP	percent_activity	Other Neurotransmission	13.652	11.908	uM	100.183	percent_activity	Active	(1:0.03:-14.286),(1:0.03:-0.704),(1:0.03:24.051),(2:0.1:7.042),(2:0.1:-51.899),(2:0.1:-8.075),(3:0.3:-24.224),(3:0.3:-37.975),(3:0.3:1.408),(4:1:-16.197),(4:1:-93.671),(4:1:-3.106),(5:3:-3.727),(5:3:-125.316),(5:3:-21.127),(6:10:-46.835),(6:10:7.746),(6:10:54.037),(7:30:100),(7:30:100),(7:30:100)
30144793	NVS_GPCR_hH1	13674-87-8	DTXSID9026261	Tris(1,3-dichloro-2-propyl) phosphate	TDCIPP	percent_activity	Inflammatory Response	19.934	11.982	uM	60.987	percent_activity	Active	(1:0.02:0.0132),(2:0.07:-0.0132),(3:0.2:0.276),(4:0.6:8.598),(5:2:1.198),(6:6:12.653),(7:20:25.964),(8:50:50.823)
29615448	LTEA_HepaRG_ACOX1_dn	13674-87-8	DTXSID9026261	Tris(1,3-dichloro-2-propyl) phosphate	TDCIPP	log2_fold_induction	Unannotated	8.596	11.991	uM	0.704	log2_fold_induction	Active	(1:0.03:-0.0631),(1:0.03:0.0589),(2:0.1:-0.187),(2:0.1:-0.0368),(3:0.3:-0.00341),(3:0.3:0.432),(4:1:-0.0678),(4:1:0.247),(5:3:0.366),(5:3:0.116),(6:10:0.39),(6:10:-0.0258),(7:30:0.722),(7:30:0.541),(8:100:0.184),(8:100:0.741)
34793484	TOX21_CAR_Agonist	115-86-6	DTXSID1021952	Triphenyl phosphate	TPHP	percent_activity	Gene Expression Regulation, Xenobiotic Response	18.202	12.111	uM	58.025	percent_activity	Active	(1:0.001:-6.916),(1:0.001:-1.38),(1:0.001:-1.57),(1:0.001:-1.579),(1:0.001:0.205),(1:0.001:-1.79),(2:0.003:-2.191),(2:0.003:-1.394),(2:0.003:-0.722),(2:0.003:-1.031),(2:0.003:-0.832),(2:0.003:0.109),(3:0.006:-0.0333),(3:0.006:-0.301),(3:0.006:-6.311),(3:0.006:-2.75),(3:0.006:-1.074),(3:0.006:-1.148),(4:0.01:-1.848),(4:0.01:-1.952),(4:0.01:0.167),(4:0.01:-0.7),(4:0.01:-1.975),(4:0.01:-0.778),(5:0.…
41357006	CCTE_Shafer_MEA_dev_per_burst_spike_percent_dn	56803-37-3	DTXSID6024701	tert-Butylphenyl diphenyl phosphate	BPDP	percent_activity	Other Neurotransmission	13.296	12.111	uM	100.154	percent_activity	Active	(1:0.03:30.899),(1:0.03:23.735),(1:0.03:-17.008),(2:0.1:-20.924),(2:0.1:-56.785),(2:0.1:-13.641),(3:0.3:-9.088),(3:0.3:-16.689),(3:0.3:-56.701),(4:1:-85.581),(4:1:-22.184),(4:1:-7.755),(5:3:-118.933),(5:3:-49.391),(5:3:-43.809),(6:10:51.033),(6:10:-69.241),(6:10:13.26),(7:30:100),(7:30:100),(7:30:100)
32341778	CCTE_GLTED_hDIO3_dn	79-94-7	DTXSID1026081	3,3',5,5'-Tetrabromobisphenol A	TBBPA	% inhibition	Thyroid Hormone Generation	39.594	12.165	uM	101.941	% inhibition	Active	(1:0.03:-10.56),(1:0.03:-8.619),(1:0.03:-5.255),(2:0.2:-6.631),(2:0.2:-5.922),(2:0.2:-4.478),(3:0.8:-0.906),(3:0.8:-6.716),(3:0.8:-4.175),(4:4:8.878),(4:4:-1.163),(4:4:6.14),(5:20:29.534),(5:20:32.15),(5:20:37.738),(6:100:78.833),(6:100:74.505),(6:100:68.672),(7:200:90.686),(7:200:87.464),(7:200:92.422)
29819684	ACEA_AR_antagonist_AUC_viability	79-94-7	DTXSID1026081	3,3',5,5'-Tetrabromobisphenol A	TBBPA	percent_activity	Cell Viability Process	20.696	12.171	uM	135.548	percent_activity	Active	(1:0.006:0.904),(1:0.006:2.894),(1:0.006:2.12),(2:0.02:9.241),(2:0.02:16.537),(2:0.02:0.603),(3:0.09:0.98),(3:0.09:17.358),(3:0.09:-1.214),(4:0.4:12.516),(4:0.4:-6.143),(4:0.4:7.298),(5:1:12.763),(5:1:-3.715),(5:1:-1.734),(6:6:4.911),(6:6:16.928),(6:6:-1.982),(7:20:69.211),(7:20:65.949),(7:20:7.691),(8:100:27.068),(8:100:128.687),(8:100:141.023)
29582720	ATG_hERb_XSP1_up	13674-87-8	DTXSID9026261	Tris(1,3-dichloro-2-propyl) phosphate	TDCIPP	log2_fold_induction	Estrogen Metabolic Process,Gene Expression Regulation, Steroid Hormone Nuclear Receptor	11.583	12.173	uM	1.537	log2_fold_induction	Active	(1:0.09:-0.00704),(2:0.3:-0.12),(3:0.8:-0.143),(4:2:0.075),(5:7:0.26),(6:20:1.281),(7:70:1.094),(8:200:0.236)
38770809	ATG_ERE_CIS_up	79-94-7	DTXSID1026081	3,3',5,5'-Tetrabromobisphenol A	TBBPA	log2_fold_induction	Estrogen Metabolic Process,Gene Expression Regulation, Steroid Hormone Nuclear Receptor	4.357	12.203	uM	0.669	log2_fold_induction	Active	(1:0.03:-0.137),(1:0.03:0.0578),(2:0.09:-0.15),(2:0.09:0.0706),(3:0.3:-0.115),(3:0.3:0.0685),(4:0.8:0.121),(4:0.8:0.0492),(5:2:0.208),(5:2:0.247),(6:7:0.381),(6:7:0.419),(7:20:0.689),(7:20:0.497),(8:60:0),(8:60:0)
41356928	CCTE_Shafer_MEA_dev_per_burst_spike_percent_dn	1241-94-7	DTXSID1025300	2-Ethylhexyl diphenyl phosphate	EHDP	percent_activity	Other Neurotransmission	14.576	12.208	uM	71.656	percent_activity	Active	(1:0.03:5.496),(1:0.03:-14.323),(1:0.03:-22.28),(2:0.1:-5.871),(2:0.1:22.362),(2:0.1:-17.312),(3:0.3:-10.873),(3:0.3:7.916),(3:0.3:-13.342),(4:1:-30.872),(4:1:-12.68),(4:1:10.692),(5:3:27.345),(5:3:25.305),(5:3:13.588),(6:10:-27.851),(6:10:33.251),(6:10:15.893),(7:20:48.968),(7:20:28.98),(7:20:59.714)
39055382	ATG_SREBP_CIS_up	115-86-6	DTXSID1021952	Triphenyl phosphate	TPHP	log2_fold_induction	Cell Cycle,Gene Expression Regulation, Fatty Acid Signaling,Oxidative Stress	16.973	12.275	uM	0.852	log2_fold_induction	Active	(1:0.03:-0.0782),(2:0.09:0.0155),(3:0.3:0.0147),(4:0.8:0.126),(5:2:0.0969),(6:7:0.271),(7:20:0.411),(8:70:0.71)
10641028	OT_ER_ERbERb_0480	115-86-6	DTXSID1021952	Triphenyl phosphate	TPHP	percent_activity	Estrogen Metabolic Process,Gene Expression Regulation, Steroid Hormone Nuclear Receptor	14.742	12.431	uM	50.022	percent_activity	Active	(1:0.3:-0.604),(1:0.3:3.622),(1:0.3:0.545),(2:1:-0.191),(2:1:2.635),(2:1:-2.179),(3:3:1.59),(3:3:-2.577),(3:3:3.033),(4:10:10.277),(4:10:16.652),(4:10:14.473),(5:30:39.708),(5:30:41.946),(5:30:44.184),(6:100:17.094),(6:100:9.938),(6:100:9.084)
41356993	CCTE_Shafer_MEA_dev_per_burst_spike_percent_dn	5436-43-1	DTXSID3030056	2,2',4,4'-Tetrabromodiphenyl ether	BDE-47	percent_activity	Other Neurotransmission	16.303	12.442	uM	120	percent_activity	Active	(1:0.03:5.763),(1:0.03:-9.904),(1:0.03:-2.525),(2:0.1:-1.605),(2:0.1:31.924),(2:0.1:-6.062),(3:0.3:6.558),(3:0.3:11.003),(3:0.3:15.837),(4:1:21.761),(4:1:14.111),(4:1:3.577),(5:3:31.74),(5:3:0.913),(5:3:32.11),(6:10:0.395),(6:10:16.513),(6:10:30.906),(7:20:76.288),(7:20:74.729),(7:20:100)
29747337	LTEA_HepaRG_MMP3_dn	115-86-6	DTXSID1021952	Triphenyl phosphate	TPHP	log2_fold_induction	Unannotated	9.598	12.82	uM	1.032	log2_fold_induction	Active	(1:0.03:0.377),(1:0.03:0.242),(2:0.1:0.173),(2:0.1:0),(3:0.3:0.459),(3:0.3:-0.077),(4:1:-0.0958),(4:1:-0.189),(5:3:-0.196),(5:3:0.616),(6:10:0.576),(6:10:0.624),(7:30:1.063),(7:30:1.159),(8:100:1.092),(8:100:0.517)
19261146	TOX21_p53_BLA_p4_viability	79-94-7	DTXSID1026081	3,3',5,5'-Tetrabromobisphenol A	TBBPA	percent_activity	Cell Viability Process	32.831	12.88	uM	117.048	percent_activity	Active	(1:0.001:4.555),(2:0.003:4.522),(3:0.006:-9.151),(4:0.01:-2.021),(5:0.03:3.183),(6:0.06:-8.996),(7:0.1:-4.88),(8:0.3:-2.717),(9:0.7:3.555),(10:2:-5.717),(11:4:3.184),(12:8:13.581),(13:20:44.151),(14:40:51.961),(15:90:97.54)
18188862	TOX21_AR_BLA_Antagonist_ratio	56803-37-3	DTXSID6024701	tert-Butylphenyl diphenyl phosphate	BPDP	percent_activity	Androgen Metabolic Process,Gene Expression Regulation, Steroid Hormone Nuclear Receptor	14.881	12.917	uM	60.511	percent_activity	Active	(1:0.001:4.25),(1:0.001:2.073),(1:0.001:23.915),(2:0.002:26.334),(2:0.002:9.081),(2:0.002:10.416),(3:0.005:3.153),(3:0.005:-0.423),(3:0.005:7.959),(4:0.01:12.46),(4:0.01:-3.266),(4:0.01:1.516),(5:0.02:2.704),(5:0.02:14.122),(5:0.02:0.54),(6:0.06:3.166),(6:0.06:4.124),(6:0.06:-0.27),(7:0.1:1.596),(7:0.1:4.613),(7:0.1:6.044),(8:0.3:-3.379),(8:0.3:10.845),(8:0.3:3.939),(9:0.6:-0.889),(9:0.6:11.216),…
19164555	TOX21_p53_BLA_p2_ratio	79-94-7	DTXSID1026081	3,3',5,5'-Tetrabromobisphenol A	TBBPA	percent_activity	p53 Signaling Pathway	39.284	13.3	uM	183.273	percent_activity	Active	(1:0.001:-0.422),(2:0.003:0.0768),(3:0.006:0.0234),(4:0.01:-1.236),(5:0.03:-0.0569),(6:0.07:-1.474),(7:0.1:-1.709),(8:0.3:-2.018),(9:0.7:-0.108),(10:2:-0.351),(11:4:-0.18),(12:8:8.598),(13:20:39.059),(14:40:43.855),(15:90:152.727)
29741858	LTEA_HepaRG_LPL_up	115-86-6	DTXSID1021952	Triphenyl phosphate	TPHP	log2_fold_induction	Unannotated	10.521	13.442	uM	0.45	log2_fold_induction	Active	(1:0.03:-0.00821),(1:0.03:-0.0915),(2:0.1:-0.012),(2:0.1:-0.15),(3:0.3:0.0405),(3:0.3:0.133),(4:1:0.102),(4:1:0.113),(5:3:-0.196),(5:3:-0.0532),(6:10:0.208),(6:10:0.152),(7:30:0.563),(7:30:0.108),(8:100:0.553),(8:100:0.355)
36488721	CCTE_Mundy_HCI_Cortical_NOG_NeuriteCount_loss	5436-43-1	DTXSID3030056	2,2',4,4'-Tetrabromodiphenyl ether	BDE-47	percent_activity	Other Neurotransmission	13.445	13.588	uM	57.571	percent_activity	Active	(1:0.001:-1.045),(1:0.001:-1.007),(1:0.001:0.935),(2:0.003:3.691),(2:0.003:3.738),(2:0.003:0.697),(3:0.01:8.054),(3:0.01:-20.209),(3:0.01:13.396),(4:0.03:-3.136),(4:0.03:8.411),(4:0.03:6.04),(5:0.1:5.296),(5:0.1:-7.047),(5:0.1:-6.272),(6:0.3:8.014),(6:0.3:-2.181),(6:0.3:-1.678),(7:1:7.047),(7:1:4.53),(7:1:4.673),(8:3:22.118),(8:3:-1.742),(8:3:-7.047),(9:10:-2.349),(9:10:4.878),(9:10:12.461),(10:3…
41361383	CCTE_Shafer_MEA_dev_spike_duration_mean_dn	5436-43-1	DTXSID3030056	2,2',4,4'-Tetrabromodiphenyl ether	BDE-47	percent_activity	Other Neurotransmission	15.566	13.79	uM	120	percent_activity	Active	(1:0.03:-23.455),(1:0.03:-1.044),(1:0.03:-4.119),(2:0.1:-11.25),(2:0.1:-20.207),(2:0.1:0.298),(3:0.3:17.725),(3:0.3:16.696),(3:0.3:10.831),(4:1:18.871),(4:1:6.452),(4:1:23.138),(5:3:38.33),(5:3:10.736),(5:3:5.514),(6:10:45.972),(6:10:-1.969),(6:10:8.822),(7:20:100),(7:20:100),(7:20:75.095)
29817996	ACEA_AR_antagonist_80hr	1330-78-5	DTXSID4021391	Tris(methylphenyl) phosphate	TMPP	log2_fold_induction	Androgen Metabolic Process,Gene Expression Regulation, Steroid Hormone Nuclear Receptor	10.433	13.973	uM	0.401	log2_fold_induction	Active	(1:0.1:0.0187),(1:0.1:0.18),(1:0.1:0.0965),(1:0.1:-0.00261),(2:0.4:0.126),(2:0.4:-0.00769),(2:0.4:0.0394),(2:0.4:-0.15),(3:1:0.338),(3:1:-0.0422),(3:1:0.119),(3:1:0.0781),(4:4:0.0818),(4:4:-0.0656),(4:4:0.00817),(4:4:-0.0639),(5:10:0.192),(5:10:0.119),(5:10:0.128),(5:10:0.234),(6:30:0.413),(6:30:0.441),(6:30:0.408),(6:30:0.335)
39057804	ATG_SREBP_CIS_up	79-94-7	DTXSID1026081	3,3',5,5'-Tetrabromobisphenol A	TBBPA	log2_fold_induction	Cell Cycle,Gene Expression Regulation, Fatty Acid Signaling,Oxidative Stress	18.354	14.019	uM	0.852	log2_fold_induction	Active	(1:0.03:0.0423),(2:0.09:0.0149),(3:0.3:-0.0227),(4:0.8:0.0958),(5:2:0.0583),(6:7:0.235),(7:20:0.244),(8:60:0.71)
30162220	NVS_TR_gDAT	115-86-6	DTXSID1021952	Triphenyl phosphate	TPHP	percent_activity	Dopamine Receptor Signaling Pathway	19.907	14.045	uM	62.165	percent_activity	Active	(1:0.02:-2.411),(2:0.07:2.411),(3:0.2:11.778),(4:0.6:15.075),(5:2:-8.266),(6:6:9.596),(7:20:30.365),(8:50:51.804)
39289900	ATG_PPARg_TRANS_up	13674-87-8	DTXSID9026261	Tris(1,3-dichloro-2-propyl) phosphate	TDCIPP	log2_fold_induction	Gene Expression Regulation, Fatty Acid Signaling	11.713	14.058	uM	1.422	log2_fold_induction	Active	(1:0.09:0.169),(2:0.3:0.113),(3:0.8:-0.331),(4:2:-0.525),(5:7:-0.392),(6:20:2.011),(7:70:0.685),(8:200:1.444)
34725769	TOX21_TSHR_HTRF_Agonist_ratio	1330-78-5	DTXSID4021391	Tris(methylphenyl) phosphate	TMPP	percent_activity	Gene Expression Regulation, Thyroid Signaling,TSH Receptor Modulation	18.907	14.108	uM	84.081	percent_activity	Active	(1:0.001:-12.445),(1:0.001:0.783),(1:0.001:8.942),(1:0.001:-0.724),(1:0.001:-3.119),(1:0.001:-6.911),(2:0.003:-11.15),(2:0.003:-1.217),(2:0.003:6.377),(2:0.003:-7.935),(2:0.003:12.797),(2:0.003:-4.125),(3:0.006:1.81),(3:0.006:-3.43),(3:0.006:-13.613),(3:0.006:0.772),(3:0.006:-20.676),(3:0.006:-0.5),(4:0.01:-0.713),(4:0.01:-5.228),(4:0.01:0.849),(4:0.01:-5.648),(4:0.01:0.797),(4:0.01:-3.529),(5:0.…
39261533	ATG_NURR1_TRANS_up	13674-87-8	DTXSID9026261	Tris(1,3-dichloro-2-propyl) phosphate	TDCIPP	log2_fold_induction	Gene Expression Regulation, Other Transcription Factors	29.119	14.206	uM	2.456	log2_fold_induction	Active	(1:0.09:0.111),(2:0.3:-0.0409),(3:0.8:0.193),(4:2:0.879),(5:7:0.554),(6:20:0.579),(7:70:1.856),(8:200:2.046)
38771001	ATG_ERE_CIS_up	115-86-6	DTXSID1021952	Triphenyl phosphate	TPHP	log2_fold_induction	Estrogen Metabolic Process,Gene Expression Regulation, Steroid Hormone Nuclear Receptor	10.877	14.437	uM	0.885	log2_fold_induction	Active	(1:0.03:-0.166),(2:0.09:-0.0848),(3:0.3:-0.0347),(4:0.8:0.485),(5:2:0.0313),(6:7:0.453),(7:20:0.493),(8:70:0.782)
19121301	TOX21_DT40	13674-87-8	DTXSID9026261	Tris(1,3-dichloro-2-propyl) phosphate	TDCIPP	percent_activity	DNA Damage	36.455	14.521	uM	124.616	percent_activity	Active	(1:0.001:0.485),(1:0.001:3.728),(1:0.001:-0.906),(2:0.003:0.905),(2:0.003:-12.679),(2:0.003:15.538),(3:0.006:-5.198),(3:0.006:4.159),(3:0.006:-2.062),(4:0.01:7.753),(4:0.01:0.781),(4:0.01:1.062),(5:0.03:6.878),(5:0.03:13.554),(5:0.03:-2.091),(6:0.07:1.008),(6:0.07:1.336),(6:0.07:17.813),(7:0.1:-2.184),(7:0.1:-0.621),(7:0.1:8.166),(8:0.3:-2.348),(8:0.3:-5.783),(8:0.3:-0.0349),(9:0.7:-0.135),(9:0.7…
29663369	LTEA_HepaRG_CYP2E1_dn	13674-87-8	DTXSID9026261	Tris(1,3-dichloro-2-propyl) phosphate	TDCIPP	log2_fold_induction	Unannotated	51.955	14.582	uM	10.063	log2_fold_induction	Active	(1:0.03:0.122),(1:0.03:0.552),(2:0.1:-0.0745),(2:0.1:0.0141),(3:0.3:0.125),(3:0.3:0.0183),(4:1:-0.1),(4:1:0.193),(5:3:0.215),(5:3:0.106),(6:10:0.472),(6:10:0.527),(7:30:2.049),(7:30:2.193),(8:100:8.386),(8:100:8.247)
29726658	LTEA_HepaRG_IGFBP1_up	115-86-6	DTXSID1021952	Triphenyl phosphate	TPHP	log2_fold_induction	Unannotated	41.894	14.742	uM	3.962	log2_fold_induction	Active	(1:0.03:-0.259),(1:0.03:0.0446),(2:0.1:-0.02),(2:0.1:0.102),(3:0.3:0.257),(3:0.3:0.402),(4:1:-0.0618),(4:1:0.335),(5:3:0.284),(5:3:-0.36),(6:10:0.728),(6:10:0.476),(7:30:1.337),(7:30:1.799),(8:100:3.302),(8:100:2.646)
41362110	CCTE_Shafer_MEA_dev_network_spike_duration_std_dn	5436-43-1	DTXSID3030056	2,2',4,4'-Tetrabromodiphenyl ether	BDE-47	percent_activity	Other Neurotransmission	8.166	14.828	uM	120	percent_activity	Active	(1:0.03:23.051),(1:0.03:12.821),(1:0.03:30.435),(2:0.1:26.324),(2:0.1:-19.375),(2:0.1:-12.7),(3:0.3:20.84),(3:0.3:-1.401),(3:0.3:18.923),(4:1:4.462),(4:1:-6.251),(4:1:63.724),(5:3:45.44),(5:3:43.837),(5:3:45.342),(6:10:61.093),(6:10:41.828),(6:10:-22.207),(7:20:100),(7:20:72.67),(7:20:100)
23191291	CPHEA_Stoker_NIS_Cytotoxicity	79-94-7	DTXSID1026081	3,3',5,5'-Tetrabromobisphenol A	TBBPA	percent_activity	Cell Viability Process	40.852	14.879	uM	107.744	percent_activity	Active	(1:0.001:-1.941),(1:0.001:-1.108),(1:0.001:2.266),(2:0.01:7.089),(2:0.01:-0.501),(2:0.01:10.868),(3:0.1:0.2),(3:0.1:1.281),(3:0.1:0.277),(4:1:7.823),(4:1:5.625),(4:1:3.88),(5:10:10.181),(5:10:6.655),(5:10:8.72),(6:100:89.786),(6:100:89.121),(6:100:87.739)
29814301	ACEA_AR_agonist_AUC_viability	1330-78-5	DTXSID4021391	Tris(methylphenyl) phosphate	TMPP	percent_activity	Cell Viability Process	8.986	14.95	uM	35.077	percent_activity	Active	(1:0.1:-30.103),(1:0.1:4.018),(1:0.1:-15.1),(1:0.1:6.883),(2:0.4:-20.761),(2:0.4:9.719),(2:0.4:-14.099),(2:0.4:-4.232),(3:1:-0.692),(3:1:-1.942),(3:1:-16.587),(3:1:-9.376),(4:4:9.545),(4:4:13.549),(4:4:-3.372),(4:4:2.495),(5:10:18.36),(5:10:7.686),(5:10:20.557),(5:10:30.231),(6:30:34.319),(6:30:32.831),(6:30:25.576),(6:30:39.444)
39027972	ATG_RORE_CIS_up	79-94-7	DTXSID1026081	3,3',5,5'-Tetrabromobisphenol A	TBBPA	log2_fold_induction	Gene Expression Regulation, Other Transcription Factors	20.192	15.481	uM	1.695	log2_fold_induction	Active	(1:0.03:-0.0801),(2:0.09:-0.039),(3:0.3:-0.057),(4:0.8:0.139),(5:2:0.112),(6:7:0.279),(7:20:0.842),(8:60:1.412)
29818465	ACEA_AR_antagonist_AUC_viability	1241-94-7	DTXSID1025300	2-Ethylhexyl diphenyl phosphate	EHDP	percent_activity	Cell Viability Process	23.052	15.534	uM	101.503	percent_activity	Active	(1:0.1:9.912),(1:0.1:7.701),(1:0.1:14.463),(1:0.1:6.035),(2:0.4:0.809),(2:0.4:5.362),(2:0.4:30.404),(2:0.4:-2.037),(3:1:8.873),(3:1:7.727),(3:1:7.314),(3:1:10.703),(4:4:13.919),(4:4:7.461),(4:4:3.254),(4:4:15.196),(5:10:10.168),(5:10:66.515),(5:10:-4.391),(5:10:10.388),(6:30:50.282),(6:30:57.673),(6:30:76.168),(6:30:84.586)
10643124	OT_ER_ERbERb_1440	115-86-6	DTXSID1021952	Triphenyl phosphate	TPHP	percent_activity	Estrogen Metabolic Process,Gene Expression Regulation, Steroid Hormone Nuclear Receptor	17.13	15.654	uM	44.083	percent_activity	Active	(1:0.3:0.00917),(1:0.3:0.88),(1:0.3:-1.183),(2:1:-0.816),(2:1:1.751),(2:1:-0.358),(3:3:1.834),(3:3:1.44),(3:3:2.265),(4:10:6.437),(4:10:13.269),(4:10:10.115),(5:30:33.489),(5:30:36.735),(5:30:32.636),(6:100:15.919),(6:100:16.561),(6:100:14.929)
38967928	ATG_NRF2_ARE_CIS_up	115-86-6	DTXSID1021952	Triphenyl phosphate	TPHP	log2_fold_induction	Gene Expression Regulation, Other Transcription Factors,Oxidative Stress	26.089	15.767	uM	2.329	log2_fold_induction	Active	(1:0.03:-0.158),(2:0.09:-0.0355),(3:0.3:-0.0781),(4:0.8:0.0473),(5:2:0.131),(6:7:0.45),(7:20:0.745),(8:70:1.941)
18612856	TOX21_MMP_ratio_down	5436-43-1	DTXSID3030056	2,2',4,4'-Tetrabromodiphenyl ether	BDE-47	percent_activity	Energy Metabolism Process	23.833	15.847	uM	113.436	percent_activity	Active	(1:0.001:-18.325),(1:0.001:-24.449),(1:0.001:0.766),(2:0.003:-2.264),(2:0.003:-3.736),(2:0.003:-7.748),(3:0.006:-4.767),(3:0.006:-2.604),(3:0.006:-0.0609),(4:0.01:-7.652),(4:0.01:-0.851),(4:0.01:-10.714),(5:0.03:1.501),(5:0.03:-26.987),(6:0.07:-0.18),(6:0.07:-25.34),(6:0.07:75.484),(7:0.1:8.634),(7:0.1:-5.138),(7:0.1:0),(8:0.3:-12.324),(8:0.3:0.953),(8:0.3:-31.954),(9:0.7:36.651),(9:0.7:-1.032),(…
18696298	TOX21_TR_LUC_GH3_Antagonist	79-94-7	DTXSID1026081	3,3',5,5'-Tetrabromobisphenol A	TBBPA	percent_activity	Gene Expression Regulation, Thyroid Signaling,Thyroid Receptor Modulation	36.898	16.439	uM	133.166	percent_activity	Active	(1:0.001:0),(1:0.001:-0.574),(1:0.001:0.00585),(2:0.006:5.062),(2:0.003:-12.334),(2:0.003:-0.832),(3:0.006:-8.963),(3:0.01:-0.742),(3:0.006:-6.098),(4:0.01:4.114),(4:0.01:1.962),(4:0.03:0.00141),(5:0.03:-0.538),(5:0.06:0.219),(5:0.03:5.996),(6:0.1:-7.465),(6:0.06:14.18),(6:0.06:-0.0356),(7:0.3:-6.738),(7:0.1:-8.681),(7:0.1:-5.034),(8:0.3:-9.869),(8:0.7:-4.578),(8:0.3:-3.945),(9:0.7:0.0571),(9:0.7…
41355123	CCTE_Shafer_MEA_dev_bursting_electrodes_number_dn	56803-37-3	DTXSID6024701	tert-Butylphenyl diphenyl phosphate	BPDP	percent_activity	Other Neurotransmission	18.019	16.531	uM	101.787	percent_activity	Active	(1:0.03:29.032),(1:0.03:-25.874),(1:0.03:6.731),(2:0.1:-43.269),(2:0.1:-104.301),(2:0.1:60.839),(3:0.3:-13.978),(3:0.3:24.476),(3:0.3:-34.615),(4:1:-46.853),(4:1:-119.355),(4:1:-45.192),(5:3:-196.774),(5:3:-51.049),(5:3:-42.308),(6:10:66.346),(6:10:-115.054),(6:10:4.895),(7:30:100),(7:30:100),(7:30:100)
41358541	CCTE_Shafer_MEA_dev_interburst_interval_mean_dn	5436-43-1	DTXSID3030056	2,2',4,4'-Tetrabromodiphenyl ether	BDE-47	percent_activity	Other Neurotransmission	16.099	16.567	uM	119.985	percent_activity	Active	(1:0.03:-64.542),(1:0.03:-19.68),(1:0.03:2.481),(2:0.1:10.525),(2:0.1:17.649),(2:0.1:-10.638),(3:0.3:-48.219),(3:0.3:47.803),(3:0.3:-6.118),(4:1:19.177),(4:1:35.822),(4:1:-30.228),(5:3:1.508),(5:3:-13.222),(5:3:33.273),(6:10:11.516),(6:10:1.218),(6:10:21.581),(7:20:100),(7:20:16.013),(7:20:99.1)
24611064	TOX21_DT40_100	56803-37-3	DTXSID6024701	tert-Butylphenyl diphenyl phosphate	BPDP	percent_activity	DNA Damage	21.834	16.797	uM	102.148	percent_activity	Active	(1:0.001:-3.331),(1:0.001:4.305),(1:0.001:4.965),(2:0.003:1.42),(2:0.003:1.052),(2:0.003:1.362),(3:0.006:-4.141),(3:0.006:1.891),(3:0.006:-2.299),(4:0.01:2.554),(4:0.01:3.103),(4:0.01:-2.278),(5:0.03:-4.223),(5:0.03:0.562),(5:0.03:-0.692),(6:0.07:1.001),(6:0.07:-2.939),(6:0.07:3.062),(7:0.1:-0.194),(7:0.1:-9.027),(7:0.1:-3.483),(8:0.3:3.578),(8:0.3:-2.808),(8:0.3:2.909),(9:0.7:3.097),(9:0.7:-2.11…
40252150	TOX21_PXR_Agonist	79-94-7	DTXSID1026081	3,3',5,5'-Tetrabromobisphenol A	TBBPA	percent_activity	Gene Expression Regulation, Xenobiotic Response	63.004	16.873	uM	198.598	percent_activity	Active	(1:0.001:-0.646),(1:0.001:-0.0697),(1:0.001:0),(2:0.003:-1.243),(2:0.003:-4.519),(2:0.003:-1.711),(3:0.006:-0.857),(3:0.006:-0.929),(3:0.006:-4.255),(4:0.01:-6.216),(4:0.01:-5.519),(4:0.01:2.071),(5:0.03:-0.964),(5:0.03:-5.67),(5:0.03:-0.475),(6:0.06:-2.242),(6:0.06:0.245),(6:0.06:-5.97),(7:0.1:-4.092),(7:0.1:-0.3),(7:0.1:2.876),(8:0.3:1.049),(8:0.3:1.869),(8:0.3:-4.315),(9:0.7:2.035),(9:0.7:2.53…
39001087	ATG_PBREM_CIS_up	13674-87-8	DTXSID9026261	Tris(1,3-dichloro-2-propyl) phosphate	TDCIPP	log2_fold_induction	Gene Expression Regulation, Xenobiotic Response	3.853	16.928	uM	0.714	log2_fold_induction	Active	(1:0.09:0.121),(2:0.3:0.104),(3:0.8:0.24),(4:2:0.328),(5:7:0.409),(6:20:0.453),(7:70:0.595),(8:200:-0.929)
19121921	TOX21_DT40	1330-78-5	DTXSID4021391	Tris(methylphenyl) phosphate	TMPP	percent_activity	DNA Damage	43.97	17.126	uM	124.102	percent_activity	Active	(1:0.001:6.448),(1:0.001:-6.659),(1:0.001:10.119),(1:0.001:2.688),(1:0.001:0.403),(1:0.001:24.144),(2:0.003:10.399),(2:0.003:-0.406),(2:0.003:-0.676),(2:0.003:0.385),(2:0.003:0.331),(2:0.003:-12.486),(3:0.006:-28.51),(3:0.006:-1.91),(3:0.006:-0.908),(3:0.006:-10.102),(3:0.006:-0.77),(3:0.006:10.966),(4:0.01:8.956),(4:0.01:-1.564),(4:0.01:-8.834),(4:0.01:-8.275),(4:0.01:0.856),(4:0.01:-1.393),(5:0…
29813323	ACEA_AR_agonist_AUC_viability	79-94-7	DTXSID1026081	3,3',5,5'-Tetrabromobisphenol A	TBBPA	percent_activity	Cell Viability Process	21.014	17.153	uM	163.203	percent_activity	Active	(1:0.006:-1.507),(1:0.006:2.534),(2:0.02:-1.824),(2:0.02:7.073),(3:0.09:-1.729),(3:0.09:-3.316),(4:0.4:0.876),(4:0.4:2.106),(5:1:-2.043),(5:1:-0.296),(6:6:-2.955),(6:6:1.938),(7:20:58.452),(7:20:72.875),(8:100:158.741),(8:100:175.781)
38915097	ATG_MRE_CIS_up	1241-94-7	DTXSID1025300	2-Ethylhexyl diphenyl phosphate	EHDP	log2_fold_induction	Gene Expression Regulation, Other Transcription Factors,Oxidative Stress	52.776	17.34	uM	2.532	log2_fold_induction	Active	(1:0.09:-0.151),(2:0.3:0.0295),(3:0.8:0.177),(4:2:0.0714),(5:7:0.128),(6:20:0.973),(7:70:1.302),(8:200:2.11)
30188813	APR_HepG2_CellLoss_72h_dn	13674-87-8	DTXSID9026261	Tris(1,3-dichloro-2-propyl) phosphate	TDCIPP	log2_fold_induction	Cell Cycle,Cell Viability Process	52.942	17.422	uM	7.356	log2_fold_induction	Active	(1:0.2:-0.203),(1:0.2:-0.179),(2:0.4:-0.192),(2:0.4:-0.167),(3:0.8:-0.193),(3:0.8:-0.108),(4:2:-0.183),(4:2:-0.0123),(5:3:-0.12),(5:3:0.0705),(6:6:0.00433),(6:6:0.19),(7:10:0.292),(7:10:0.427),(8:20:1.24),(8:20:1.136),(9:50:3.502),(9:50:3.086),(10:100:6.13),(10:100:5.53)
29653299	LTEA_HepaRG_CYP1A2_up	115-86-6	DTXSID1021952	Triphenyl phosphate	TPHP	log2_fold_induction	Unannotated	25.76	17.814	uM	3.007	log2_fold_induction	Active	(1:0.03:-0.303),(2:0.1:-0.929),(2:0.1:0.0703),(3:0.3:-0.157),(3:0.3:-0.756),(4:1:-0.552),(4:1:0.152),(5:3:-0.807),(5:3:-0.631),(6:10:0.436),(6:10:0.485),(7:30:1.564),(7:30:1.865),(8:100:3.32),(8:100:2.401)
29813795	ACEA_AR_agonist_AUC_viability	1241-94-7	DTXSID1025300	2-Ethylhexyl diphenyl phosphate	EHDP	percent_activity	Cell Viability Process	9.221	17.885	uM	41.79	percent_activity	Active	(1:0.1:10.702),(1:0.1:-8.464),(1:0.1:9.259),(1:0.1:-15.842),(2:0.4:-0.0859),(2:0.4:2.384),(2:0.4:-3.144),(2:0.4:8.351),(3:1:18.262),(3:1:-1.213),(3:1:-3.418),(3:1:18.064),(4:4:1.2),(4:4:14.156),(4:4:27.229),(4:4:10.654),(5:10:25.128),(5:10:26.081),(5:10:22.398),(5:10:-1.229),(6:30:36.957),(6:30:30.606),(6:30:22.954),(6:30:32.179)
18565873	TOX21_GR_BLA_Antagonist_ratio	79-94-7	DTXSID1026081	3,3',5,5'-Tetrabromobisphenol A	TBBPA	percent_activity	Gene Expression Regulation, Steroid Hormone Nuclear Receptor,Glucocorticoid Metabolic Process	21.825	18.203	uM	110.775	percent_activity	Active	(1:0.001:5.437),(1:0.001:-3.581),(1:0.001:0),(2:0.002:-0.0448),(2:0.002:1.501),(2:0.002:-4.557),(3:0.005:0.589),(3:0.005:1.369),(3:0.005:-4.861),(4:0.01:-16.586),(4:0.01:15.47),(4:0.01:-7.989),(5:0.02:-9.672),(5:0.02:-26.115),(5:0.02:-2.897),(6:0.05:-3.704),(6:0.05:-14.293),(6:0.05:-1.376),(7:0.1:39.901),(7:0.1:-5.507),(7:0.1:-0.103),(8:0.3:18.059),(8:0.3:-11.325),(8:0.3:2.555),(9:0.6:-4.548),(9:…
34686473	TOX21_AP1_BLA_Agonist_ratio	13674-87-8	DTXSID9026261	Tris(1,3-dichloro-2-propyl) phosphate	TDCIPP	percent_activity	Cell Cycle,Gene Expression Regulation, Other Transcription Factors	6.362	18.284	uM	23.825	percent_activity	Active	(1:0.001:-0.212),(1:0.001:-5.604),(1:0.001:3.729),(2:0.002:-2.955),(2:0.002:5.043),(2:0.002:-1.383),(3:0.005:-0.227),(3:0.005:0.584),(3:0.005:0.466),(4:0.01:-2.894),(4:0.01:-3.484),(4:0.01:3.988),(5:0.02:-0.0859),(5:0.02:-2.365),(5:0.02:-0.838),(6:0.05:2.034),(6:0.05:-0.206),(6:0.05:-5.373),(7:0.1:2.617),(7:0.1:0.575),(7:0.1:0.538),(8:0.3:1.646),(8:0.3:5.168),(8:0.3:-1.276),(9:0.6:-0.239),(9:0.6:…
34788563	TOX21_CAR_Agonist	1241-94-7	DTXSID1025300	2-Ethylhexyl diphenyl phosphate	EHDP	percent_activity	Gene Expression Regulation, Xenobiotic Response	21.168	18.386	uM	43.445	percent_activity	Active	(1:0.001:-2.46),(1:0.001:0.308),(1:0.001:-0.0344),(2:0.003:0.241),(2:0.003:0.126),(2:0.003:0.00257),(3:0.006:0.418),(3:0.006:1.058),(3:0.006:-0.604),(4:0.01:-0.672),(4:0.01:-2.694),(4:0.01:-0.434),(5:0.03:-0.263),(5:0.03:-0.571),(5:0.03:-1.143),(6:0.07:-0.0689),(6:0.07:0.466),(6:0.07:-2.453),(7:0.1:0.505),(7:0.1:-0.538),(7:0.1:-3.668),(8:0.3:-1.355),(8:0.3:0.402),(8:0.3:-1.898),(9:0.7:-0.12),(9:0…
18888690	TOX21_FXR_BLA_antagonist_ratio	79-94-7	DTXSID1026081	3,3',5,5'-Tetrabromobisphenol A	TBBPA	percent_activity	Gene Expression Regulation, Xenobiotic Response	40.911	18.523	uM	115.228	percent_activity	Active	(1:0.001:4.398),(1:0.001:-7.897),(1:0.001:-0.627),(2:0.002:-0.883),(2:0.002:-0.347),(2:0.002:-7.331),(3:0.005:-0.239),(3:0.005:-0.276),(3:0.005:0.397),(4:0.01:0.571),(4:0.01:1.445),(4:0.01:1.579),(5:0.02:0.0138),(5:0.02:2.95),(5:0.02:1.098),(6:0.05:-3.13),(6:0.05:-5.257),(6:0.05:7.324),(7:0.1:4.378),(7:0.1:-8.282),(7:0.1:0.295),(8:0.3:0.645),(8:0.3:7.427),(8:0.3:3.569),(9:0.6:1.154),(9:0.6:2.698)…
29581912	ATG_frER2_XSP1_up	13674-87-8	DTXSID9026261	Tris(1,3-dichloro-2-propyl) phosphate	TDCIPP	log2_fold_induction	Estrogen Metabolic Process,Gene Expression Regulation, Steroid Hormone Nuclear Receptor	32.165	18.553	uM	1.893	log2_fold_induction	Active	(1:0.09:0.0203),(2:0.3:0.0368),(3:0.8:0.11),(4:2:-0.148),(5:7:0.0869),(6:20:0.514),(7:70:1.578),(8:200:0.331)
39106888	ATG_VDRE_CIS_up	79-94-7	DTXSID1026081	3,3',5,5'-Tetrabromobisphenol A	TBBPA	log2_fold_induction	Gene Expression Regulation, Steroid Hormone Nuclear Receptor	20.904	18.591	uM	1.768	log2_fold_induction	Active	(1:0.03:0.0727),(1:0.03:-0.357),(2:0.09:-0.103),(2:0.09:-0.0965),(3:0.3:-0.209),(3:0.3:-0.027),(4:0.8:-0.0153),(4:0.8:-0.109),(5:2:-0.0182),(5:2:-0.285),(6:7:0.105),(6:7:0.0194),(7:20:0.799),(7:20:0.848),(8:60:1.823),(8:60:1.581)
23190886	CPHEA_Stoker_NIS_Inhibition_RAIU	79-94-7	DTXSID1026081	3,3',5,5'-Tetrabromobisphenol A	TBBPA	percent_activity	Thyroid Hormone Generation	40.239	18.647	uM	114.986	percent_activity	Active	(1:0.001:-1.587),(1:0.001:-4.77),(1:0.001:-2.714),(2:0.01:12.376),(2:0.01:-0.139),(2:0.01:-7.398),(3:0.1:-10.609),(3:0.1:-8.113),(3:0.1:-3.369),(4:1:10.026),(4:1:12.345),(4:1:9.957),(5:10:8.969),(5:10:6.161),(5:10:11.923),(6:100:95.227),(6:100:95.725),(6:100:95.822)
29724175	LTEA_HepaRG_IGF1_dn	13674-87-8	DTXSID9026261	Tris(1,3-dichloro-2-propyl) phosphate	TDCIPP	log2_fold_induction	Unannotated	54.478	18.647	uM	4.595	log2_fold_induction	Active	(1:0.03:0.0479),(1:0.03:0.166),(2:0.1:0.276),(2:0.1:-0.0334),(3:0.3:-0.0569),(3:0.3:-0.0165),(4:1:-0.00735),(4:1:-0.0315),(5:3:-0.0823),(5:3:0.0365),(6:10:0.438),(6:10:0.31),(7:30:1.08),(7:30:0.989),(8:100:3.829),(8:100:3.455)
39262998	ATG_NURR1_TRANS_up	1241-94-7	DTXSID1025300	2-Ethylhexyl diphenyl phosphate	EHDP	log2_fold_induction	Gene Expression Regulation, Other Transcription Factors	19.476	19.025	uM	1.91	log2_fold_induction	Active	(1:0.09:-0.136),(2:0.3:-0.091),(3:0.8:-0.145),(4:2:0.321),(5:7:-0.145),(6:20:1.057),(7:70:2.01),(8:200:1.811)
38692527	ATG_BRE_CIS_up	1241-94-7	DTXSID1025300	2-Ethylhexyl diphenyl phosphate	EHDP	log2_fold_induction	Gene Expression Regulation, Developmental Signaling	19.242	19.451	uM	1.751	log2_fold_induction	Active	(1:0.09:0.0855),(2:0.3:-0.0211),(3:0.8:-0.0055),(4:2:-0.0847),(5:7:-0.0571),(6:20:1.01),(7:70:1.63),(8:200:1.871)
38912817	ATG_MRE_CIS_up	79-94-7	DTXSID1026081	3,3',5,5'-Tetrabromobisphenol A	TBBPA	log2_fold_induction	Gene Expression Regulation, Other Transcription Factors,Oxidative Stress	38.197	19.741	uM	6.916	log2_fold_induction	Active	(1:0.03:0.0636),(2:0.09:-0.0542),(3:0.3:-0.0395),(4:0.8:0.153),(5:2:0.0344),(6:7:0.16),(7:20:0.624),(8:60:5.763)
38663893	ATG_Ahr_CIS_up	1241-94-7	DTXSID1025300	2-Ethylhexyl diphenyl phosphate	EHDP	log2_fold_induction	Gene Expression Regulation, Xenobiotic Response	17.83	19.883	uM	1.607	log2_fold_induction	Active	(1:0.09:0.0054),(2:0.3:-0.0132),(3:0.8:-0.0864),(4:2:-0.00467),(5:7:0.0208),(6:20:1.006),(7:70:1.341),(8:200:1.629)
19135601	TOX21_DT40_657	13674-87-8	DTXSID9026261	Tris(1,3-dichloro-2-propyl) phosphate	TDCIPP	percent_activity	DNA Damage	50.43	19.909	uM	128.412	percent_activity	Active	(1:0.001:-0.261),(1:0.001:-3.489),(1:0.001:-2.623),(2:0.003:-0.633),(2:0.003:-0.465),(2:0.003:-7.684),(3:0.006:-0.0179),(3:0.006:-1.396),(3:0.006:25.739),(4:0.01:-0.0645),(4:0.01:1.357),(4:0.01:0.0209),(5:0.03:0.25),(5:0.03:6.805),(5:0.03:-2.924),(6:0.07:-5.301),(6:0.07:-0.509),(6:0.07:-0.0236),(7:0.1:-0.16),(7:0.1:1.4),(7:0.1:18.213),(8:0.3:-0.118),(8:0.3:0.0564),(8:0.3:-4.811),(9:0.7:1.007),(9:…
29759217	LTEA_HepaRG_PDK4_up	115-86-6	DTXSID1021952	Triphenyl phosphate	TPHP	log2_fold_induction	Unannotated	32.21	20.003	uM	1.463	log2_fold_induction	Active	(1:0.03:-0.1),(1:0.03:-0.111),(2:0.1:0.235),(2:0.1:-0.432),(3:0.3:-0.147),(3:0.3:-0.00933),(4:1:0.0757),(4:1:0.127),(5:3:0.00101),(5:3:-0.0672),(6:10:0.274),(6:10:0.209),(7:30:0.676),(7:30:0.697),(8:100:1.112),(8:100:1.363)
35092588	TOX21_RT_HEK293_GLO_40hr_viability	13674-87-8	DTXSID9026261	Tris(1,3-dichloro-2-propyl) phosphate	TDCIPP	percent_activity	Cell Viability Process	31.549	20.159	uM	74.718	percent_activity	Active	(1:0.001:0.729),(2:0.002:-1.835),(3:0.005:-2.877),(4:0.01:-0.354),(5:0.02:-7.416),(6:0.05:-3.465),(7:0.1:-12.132),(8:0.3:-10.703),(9:0.6:0.0392),(10:1:1.274),(11:3:-6.68),(12:7:11.02),(13:20:25.934),(14:30:32.589),(15:80:62.265)
18610997	TOX21_MMP_ratio_down	1330-78-5	DTXSID4021391	Tris(methylphenyl) phosphate	TMPP	percent_activity	Energy Metabolism Process	26.081	20.17	uM	87.383	percent_activity	Active	(1:0.001:-4.035),(1:0.001:2.641),(1:0.001:-2.901),(2:0.003:-3.698),(2:0.003:2.481),(2:0.003:-0.715),(3:0.006:-0.318),(3:0.006:-3.35),(3:0.006:-9.588),(4:0.01:-6.326),(4:0.01:-3.91),(4:0.01:5.45),(5:0.03:-3.322),(5:0.03:-3.679),(5:0.03:-3.209),(6:0.07:-2.909),(6:0.07:-7.836),(6:0.07:-1.379),(7:0.1:-3.102),(7:0.1:-3.422),(7:0.1:-4.927),(8:0.3:-4.344),(8:0.3:3.874),(8:0.3:0.267),(9:0.7:9.527),(9:0.7…
41365585	CCTE_Shafer_MEA_dev_correlation_coefficient_mean_dn	56803-37-3	DTXSID6024701	tert-Butylphenyl diphenyl phosphate	BPDP	percent_activity	Other Neurotransmission	20.824	20.362	uM	106.835	percent_activity	Active	(1:0.03:68.342),(1:0.03:12.079),(1:0.03:34.828),(2:0.1:46.175),(2:0.1:20.371),(2:0.1:22.55),(3:0.3:-57.937),(3:0.3:6.458),(3:0.3:-38.275),(4:1:-45.065),(4:1:41.742),(4:1:12.701),(5:3:-2.424),(5:3:-5.855),(5:3:-42.328),(6:10:-25.188),(6:10:-4.448),(6:10:99.641),(7:30:100),(7:30:100),(7:30:100)
29753329	LTEA_HepaRG_NFE2L2_up	115-86-6	DTXSID1021952	Triphenyl phosphate	TPHP	log2_fold_induction	Unannotated	18.369	20.393	uM	0.56	log2_fold_induction	Active	(1:0.03:-0.128),(1:0.03:0.000729),(2:0.1:0.0719),(2:0.1:-0.109),(3:0.3:-0.0128),(3:0.3:-0.0506),(4:1:-0.0271),(4:1:0.0866),(5:3:-0.0416),(5:3:0.0347),(6:10:0.151),(6:10:0.134),(7:30:0.467),(7:30:0.304),(8:100:0.58),(8:100:0.499)
35276969	TOX21_ERb_BLA_Antagonist_ratio	115-86-6	DTXSID1021952	Triphenyl phosphate	TPHP	percent_activity	Estrogen Metabolic Process,Gene Expression Regulation, Steroid Hormone Nuclear Receptor	24.782	20.459	uM	73.849	percent_activity	Active	(1:0.001:-5.377),(1:0.001:-16.962),(1:0.001:-5.053),(1:0.001:-4.768),(1:0.001:-1.556),(1:0.001:0),(2:0.003:-7.211),(2:0.003:-1.512),(2:0.003:-12.429),(2:0.003:5.658),(2:0.003:-0.749),(2:0.003:-8.518),(3:0.006:-10.236),(3:0.006:7.622),(3:0.006:-0.246),(3:0.006:-14.606),(3:0.006:2.487),(3:0.006:-11.132),(4:0.01:-13.781),(4:0.01:-3.093),(4:0.01:4.217),(4:0.01:-24.348),(4:0.01:-0.568),(4:0.01:-1.146)…
29671923	LTEA_HepaRG_CYP4A11_dn	115-86-6	DTXSID1021952	Triphenyl phosphate	TPHP	log2_fold_induction	Unannotated	51.118	20.575	uM	1.7	log2_fold_induction	Active	(1:0.03:0.329),(1:0.03:-0.0113),(2:0.1:-0.131),(2:0.1:0.141),(3:0.3:0.098),(3:0.3:-0.248),(4:1:0.218),(4:1:0.495),(5:3:0.363),(5:3:0.281),(6:10:0.512),(6:10:0.525),(7:30:0.408),(7:30:0.115),(8:100:1.046),(8:100:1.417)
29819057	ACEA_AR_antagonist_AUC_viability	13674-87-8	DTXSID9026261	Tris(1,3-dichloro-2-propyl) phosphate	TDCIPP	percent_activity	Cell Viability Process	34.655	20.604	uM	77.649	percent_activity	Active	(1:0.006:-10.958),(1:0.006:-17.505),(2:0.02:-10.896),(2:0.02:-0.637),(3:0.1:-9.025),(3:0.1:-7.097),(4:0.4:-12.961),(4:0.4:-6.809),(5:2:-0.828),(5:2:9.332),(6:6:24.396),(6:6:11.88),(7:20:28.319),(7:20:23.523),(8:100:52.502),(8:100:64.707)
29797785	LTEA_HepaRG_LDH_cytotoxicity	79-94-7	DTXSID1026081	3,3',5,5'-Tetrabromobisphenol A	TBBPA	percent_activity	Cell Viability Process,Unannotated	54.167	20.828	uM	101.86	percent_activity	Active	(1:0.03:4.474),(1:0.03:3.181),(2:0.1:4.316),(2:0.1:4.021),(3:0.3:3.552),(3:0.3:4.918),(4:1:4.41),(4:1:4.561),(5:3:4.487),(5:3:4.572),(6:10:2.782),(6:10:5.651),(7:30:18.799),(7:30:20.396),(8:100:80.955),(8:100:84.884)
32341590	CCTE_GLTED_hDIO2_dn	79-94-7	DTXSID1026081	3,3',5,5'-Tetrabromobisphenol A	TBBPA	% inhibition	Thyroid Hormone Generation	51.283	20.851	uM	102.921	% inhibition	Active	(1:0.03:3.564),(1:0.03:4.056),(1:0.03:-1.765),(2:0.2:-10.14),(2:0.2:-6.564),(2:0.2:1.322),(3:0.8:2.704),(3:0.8:2.185),(3:0.8:-13.679),(4:4:-5.074),(4:4:0.632),(4:4:18.759),(5:20:17.264),(5:20:21.463),(5:20:18.742),(6:100:74.529),(6:100:78.589),(6:100:75.676),(7:200:92.732),(7:200:83.784),(7:200:98.189)
18180069	TOX21_AR_BLA_Antagonist_ratio	115-86-6	DTXSID1021952	Triphenyl phosphate	TPHP	percent_activity	Androgen Metabolic Process,Gene Expression Regulation, Steroid Hormone Nuclear Receptor	25.276	21.054	uM	72.864	percent_activity	Active	(1:0.001:6.206),(1:0.001:-4.085),(1:0.001:5.54),(1:0.001:0.16),(1:0.001:-35.878),(1:0.001:-0.0313),(2:0.002:5.058),(2:0.002:0.503),(2:0.002:-0.931),(2:0.002:0.0332),(2:0.002:2.689),(2:0.002:2.774),(3:0.005:-4.999),(3:0.005:1.721),(3:0.005:1.874),(3:0.005:0.666),(3:0.005:0),(3:0.005:0.0386),(4:0.01:-11.072),(4:0.01:5.444),(4:0.01:-0.259),(4:0.01:-1.536),(4:0.01:1.847),(4:0.01:-0.525),(5:0.02:2.304…
29816391	ACEA_AR_antagonist_80hr	13674-87-8	DTXSID9026261	Tris(1,3-dichloro-2-propyl) phosphate	TDCIPP	log2_fold_induction	Androgen Metabolic Process,Gene Expression Regulation, Steroid Hormone Nuclear Receptor	45.09	21.062	uM	1.263	log2_fold_induction	Active	(1:0.006:-0.192),(1:0.006:-0.202),(2:0.02:-0.0278),(2:0.02:-0.181),(3:0.1:-0.138),(3:0.1:-0.188),(4:0.4:-0.111),(4:0.4:-0.166),(5:2:-0.0372),(5:2:0.0833),(6:6:0.118),(6:6:0.249),(7:20:0.271),(7:20:0.365),(8:100:1.052),(8:100:0.802)
34720883	TOX21_TSHR_HTRF_Agonist_ratio	1241-94-7	DTXSID1025300	2-Ethylhexyl diphenyl phosphate	EHDP	percent_activity	Gene Expression Regulation, Thyroid Signaling,TSH Receptor Modulation	33.788	21.287	uM	94.443	percent_activity	Active	(1:0.001:5.953),(1:0.001:-4.559),(1:0.001:2.564),(2:0.003:2.873),(2:0.003:-0.715),(2:0.003:1.288),(3:0.006:0.0052),(3:0.006:9.342),(3:0.006:-7.984),(4:0.01:1.57),(4:0.01:-10.685),(4:0.01:2.509),(5:0.03:-0.192),(5:0.03:-6.252),(5:0.03:-0.93),(6:0.07:-0.0927),(6:0.07:-0.799),(6:0.07:-6.635),(7:0.1:-10.451),(7:0.1:-0.121),(7:0.1:-0.944),(8:0.3:1.142),(8:0.3:-8.079),(8:0.3:0.359),(9:0.7:1.202),(9:0.7…
18892756	TOX21_FXR_BLA_antagonist_ratio	1241-94-7	DTXSID1025300	2-Ethylhexyl diphenyl phosphate	EHDP	percent_activity	Gene Expression Regulation, Xenobiotic Response	27.03	21.554	uM	52.797	percent_activity	Active	(1:0.001:0.309),(1:0.001:-3.154),(2:0.002:12.488),(2:0.002:0.0907),(3:0.005:1.936),(3:0.005:-4.297),(4:0.01:-2.656),(4:0.01:-1.295),(5:0.02:-1.243),(5:0.02:-1.97),(6:0.05:2.472),(6:0.05:-0.508),(7:0.1:-3.487),(7:0.1:-5.999),(8:0.3:-2.224),(8:0.3:-2.495),(9:0.6:-0.699),(9:0.6:-1.52),(10:1:-1.357),(10:1:-1.184),(11:3:-1.296),(11:3:-1.683),(12:7:11.061),(12:7:1.466),(13:20:20.623),(13:20:15.047),(14…
41354537	CCTE_Shafer_MEA_dev_active_electrodes_number_dn	13674-87-8	DTXSID9026261	Tris(1,3-dichloro-2-propyl) phosphate	TDCIPP	percent_activity	Other Neurotransmission	6.672	21.586	uM	42.837	percent_activity	Active	(1:0.03:11.301),(1:0.03:0),(1:0.03:-5.643),(1:0.03:-5.112),(1:0.03:12.684),(2:0.1:20.354),(2:0.1:-1.022),(2:0.1:23.667),(2:0.1:3.306),(2:0.1:-1.129),(3:0.3:3.837),(3:0.3:30.49),(3:0.3:29.243),(3:0.3:38.053),(3:0.3:27.686),(4:1:12.474),(4:1:48.673),(4:1:4.289),(4:1:15.139),(4:1:14.876),(5:3:-2.935),(5:3:7.157),(5:3:7.463),(5:3:96.46),(5:3:-4.132),(6:10:0.204),(6:10:2.935),(6:10:30.165),(6:10:34.32…
29669137	LTEA_HepaRG_CYP3A7_dn	79-94-7	DTXSID1026081	3,3',5,5'-Tetrabromobisphenol A	TBBPA	log2_fold_induction	Unannotated	11.805	21.63	uM	1.228	log2_fold_induction	Active	(1:0.03:0.0323),(1:0.03:0.177),(2:0.1:0.294),(2:0.1:0.0861),(3:0.3:0.472),(3:0.3:0.0819),(4:1:0.0807),(4:1:0.132),(5:3:0.459),(5:3:0.197),(6:10:0.267),(6:10:0.482),(7:30:0.92),(7:30:1.023)
18179414	TOX21_AR_BLA_Antagonist_ratio	13674-87-8	DTXSID9026261	Tris(1,3-dichloro-2-propyl) phosphate	TDCIPP	percent_activity	Androgen Metabolic Process,Gene Expression Regulation, Steroid Hormone Nuclear Receptor	28.215	21.655	uM	86.628	percent_activity	Active	(1:0.001:4.391),(1:0.001:-8.59),(1:0.001:8.524),(2:0.002:0.019),(2:0.002:3.399),(2:0.002:2.369),(3:0.005:0.545),(3:0.005:5.49),(3:0.005:1.971),(4:0.01:1.985),(4:0.01:1.506),(4:0.01:-1.035),(5:0.02:1.073),(5:0.02:0.713),(5:0.02:2.317),(6:0.05:3.35),(6:0.05:-3.548),(6:0.05:0.735),(7:0.1:0.652),(7:0.1:0.379),(7:0.1:-1.033),(8:0.3:1.221),(8:0.3:-5.427),(8:0.3:1.022),(9:0.6:-0.0355),(9:0.6:0.382),(9:0…
39039251	ATG_Sox_CIS_up	79-94-7	DTXSID1026081	3,3',5,5'-Tetrabromobisphenol A	TBBPA	log2_fold_induction	Gene Expression Regulation, Other Transcription Factors	24.187	21.711	uM	1.479	log2_fold_induction	Active	(1:0.03:0.0427),(1:0.03:-0.231),(2:0.09:-0.0934),(2:0.09:0.0748),(3:0.3:0.0495),(3:0.3:0.00637),(4:0.8:0.0529),(4:0.8:-0.153),(5:2:0.0478),(5:2:-0.0563),(6:7:-0.0953),(6:7:0.0444),(7:20:0.297),(7:20:0.233),(8:60:1.318),(8:60:1.637)
19120487	TOX21_DT40	56803-37-3	DTXSID6024701	tert-Butylphenyl diphenyl phosphate	BPDP	percent_activity	DNA Damage	29.725	21.833	uM	88.387	percent_activity	Active	(1:0.001:-23.486),(1:0.001:2.081),(1:0.001:0.951),(2:0.003:3.722),(2:0.003:1.355),(2:0.003:-2.781),(3:0.006:0.383),(3:0.006:-0.242),(3:0.006:13.771),(4:0.01:11.595),(4:0.01:-4.941),(4:0.01:-3.091),(5:0.03:-3.691),(5:0.03:9.185),(5:0.03:-3.886),(6:0.07:1.604),(6:0.07:-7.642),(6:0.07:-2.159),(7:0.1:-10.061),(7:0.1:-3.697),(7:0.1:-6.419),(8:0.3:-3.112),(8:0.3:0.0505),(8:0.3:15.827),(9:0.7:-4.609),(9…
39057575	ATG_SREBP_CIS_up	1241-94-7	DTXSID1025300	2-Ethylhexyl diphenyl phosphate	EHDP	log2_fold_induction	Cell Cycle,Gene Expression Regulation, Fatty Acid Signaling,Oxidative Stress	36.051	21.987	uM	0.857	log2_fold_induction	Active	(1:0.09:0.0977),(2:0.3:0.117),(3:0.8:0.0799),(4:2:0.104),(5:7:0.111),(6:20:0.514),(7:70:0.371),(8:200:0.714)
19134926	TOX21_DT40_657	56803-37-3	DTXSID6024701	tert-Butylphenyl diphenyl phosphate	BPDP	percent_activity	DNA Damage	32.462	22.119	uM	95.118	percent_activity	Active	(1:0.001:-0.0651),(1:0.001:0.18),(1:0.001:-0.524),(2:0.003:4.457),(2:0.003:-11.617),(2:0.003:-3.715),(3:0.006:0.351),(3:0.006:3.57),(3:0.006:0.0708),(4:0.01:0.447),(4:0.01:-0.0251),(4:0.01:0.287),(5:0.03:-0.256),(5:0.03:2.119),(5:0.03:8.822),(6:0.07:2.885),(6:0.07:4.216),(6:0.07:0.81),(7:0.1:-2.513),(7:0.1:0.108),(7:0.1:-0.858),(8:0.3:7.358),(8:0.3:4.592),(8:0.3:-3.004),(9:0.7:-0.443),(9:0.7:0.31…
19136523	TOX21_DT40_657	1330-78-5	DTXSID4021391	Tris(methylphenyl) phosphate	TMPP	percent_activity	DNA Damage	37.379	22.199	uM	97.265	percent_activity	Active	(1:0.001:-8.868),(1:0.001:-7.837),(1:0.001:24.833),(2:0.003:1.58),(2:0.003:-19.875),(2:0.003:1.701),(3:0.006:-1.286),(3:0.006:2.951),(3:0.006:-1.396),(4:0.01:2.568),(4:0.01:-12.934),(4:0.01:0.166),(5:0.03:-2.32),(5:0.03:-17.544),(5:0.03:-2.174),(6:0.07:-10.081),(6:0.07:-1.851),(6:0.07:-2.624),(7:0.1:0.225),(7:0.1:1.653),(7:0.1:-14.88),(8:0.3:-1.274),(8:0.3:7.222),(8:0.3:-18.663),(9:0.7:0.623),(9:…
10634317	OT_ER_ERaERa_1440	115-86-6	DTXSID1021952	Triphenyl phosphate	TPHP	percent_activity	Estrogen Metabolic Process,Gene Expression Regulation, Steroid Hormone Nuclear Receptor	19.905	22.536	uM	34.276	percent_activity	Active	(1:0.3:0.136),(1:0.3:-0.168),(1:0.3:-0.604),(2:1:0.19),(2:1:-0.639),(2:1:-0.223),(3:3:0.729),(3:3:0.2),(3:3:0.3),(4:10:4.771),(4:10:2.703),(4:10:5.102),(5:30:23.613),(5:30:25.891),(5:30:28.564),(6:100:17.447),(6:100:20.188),(6:100:18.15)
41361169	CCTE_Shafer_MEA_dev_spike_duration_mean_dn	56803-37-3	DTXSID6024701	tert-Butylphenyl diphenyl phosphate	BPDP	percent_activity	Other Neurotransmission	24.407	22.675	uM	119.17	percent_activity	Active	(1:0.03:-34.227),(1:0.03:29.624),(1:0.03:-39.433),(2:0.1:-35.89),(2:0.1:-42.01),(2:0.1:-37.407),(3:0.3:-24.724),(3:0.3:-24.363),(3:0.3:-40.042),(4:1:-107.783),(4:1:-97.7),(4:1:-17.922),(5:3:-26.181),(5:3:-74.78),(5:3:3.491),(6:10:100),(6:10:-49.873),(6:10:-15.687),(7:30:100),(7:30:100),(7:30:100)
29717391	LTEA_HepaRG_HMGCS2_dn	13674-87-8	DTXSID9026261	Tris(1,3-dichloro-2-propyl) phosphate	TDCIPP	log2_fold_induction	Unannotated	61.864	22.783	uM	11.316	log2_fold_induction	Active	(1:0.03:-0.119),(1:0.03:0.292),(2:0.1:-0.291),(2:0.1:-0.344),(3:0.3:0.055),(3:0.3:0.416),(4:1:-0.192),(4:1:0.648),(5:3:0.609),(5:3:0.339),(6:10:0.666),(6:10:0.303),(7:30:1.078),(7:30:1.148),(8:100:8.939),(8:100:9.43)
30164003	CCTE_GLTED_hDIO1_dn	79-94-7	DTXSID1026081	3,3',5,5'-Tetrabromobisphenol A	TBBPA	% inhibition	Thyroid Hormone Generation	39.559	22.823	uM	108.135	% inhibition	Active	(1:0.03:1.269),(1:0.03:-3.09),(1:0.03:-1.794),(2:0.2:-3.858),(2:0.2:-6.045),(2:0.2:-1.766),(3:0.8:-1.866),(3:0.8:0.294),(3:0.8:-4.743),(4:4:6.791),(4:4:-0.883),(4:4:-1.647),(5:20:13.536),(5:20:15.311),(5:20:15.597),(6:100:89.776),(6:100:102.992),(6:100:99.656),(7:200:107.388),(7:200:105.934),(7:200:107.029)
39117031	ATG_Xbp1_CIS_up	79-94-7	DTXSID1026081	3,3',5,5'-Tetrabromobisphenol A	TBBPA	log2_fold_induction	Cell Cycle,Gene Expression Regulation, Other Transcription Factors,Oxidative Stress	26.709	22.932	uM	2.584	log2_fold_induction	Active	(1:0.03:-0.126),(1:0.03:0.0628),(2:0.09:-0.00242),(2:0.09:0.04),(3:0.3:-0.0373),(3:0.3:-0.0417),(4:0.8:-0.0307),(4:0.8:-0.0154),(5:2:0.071),(5:2:-0.0844),(6:7:-0.0263),(6:7:-0.0395),(7:20:0.213),(7:20:0.252),(8:60:2.632),(8:60:2.528)
34792015	TOX21_CAR_Agonist	56803-37-3	DTXSID6024701	tert-Butylphenyl diphenyl phosphate	BPDP	percent_activity	Gene Expression Regulation, Xenobiotic Response	51.531	23.183	uM	78.346	percent_activity	Active	(1:0.001:-0.391),(1:0.001:1.32),(1:0.001:-0.735),(2:0.003:-0.772),(2:0.003:-1.04),(2:0.003:-0.88),(3:0.006:-0.175),(3:0.006:0.0622),(3:0.006:-0.142),(4:0.01:-0.124),(4:0.01:-0.799),(4:0.01:0.0915),(5:0.03:1.03),(5:0.03:0.968),(5:0.03:-1.1),(6:0.07:0.143),(6:0.07:1.213),(6:0.07:-0.123),(7:0.1:1.442),(7:0.1:0.0706),(7:0.1:-0.706),(8:0.3:0.138),(8:0.3:1.353),(8:0.3:-0.995),(9:0.7:1.534),(9:0.7:1.598…
29640844	LTEA_HepaRG_CAT_dn	13674-87-8	DTXSID9026261	Tris(1,3-dichloro-2-propyl) phosphate	TDCIPP	log2_fold_induction	Unannotated	51.791	23.466	uM	2.59	log2_fold_induction	Active	(1:0.03:0.185),(1:0.03:0.00102),(2:0.1:-0.151),(2:0.1:-0.00102),(3:0.3:-0.0442),(3:0.3:0.266),(4:1:-0.0831),(4:1:0.329),(5:3:0.248),(5:3:0.227),(6:10:0.44),(6:10:-0.0238),(7:30:0.844),(7:30:0.593),(8:100:1.78),(8:100:2.158)
38976416	ATG_Oct_MLP_CIS_up	115-86-6	DTXSID1021952	Triphenyl phosphate	TPHP	log2_fold_induction	Gene Expression Regulation, Developmental Signaling	23.376	23.575	uM	1.317	log2_fold_induction	Active	(1:0.03:-0.0536),(2:0.09:0.0865),(3:0.3:-0.00032),(4:0.8:0.132),(5:2:-0.0175),(6:7:-0.0152),(7:20:0.294),(8:70:1.317)
29671720	LTEA_HepaRG_CYP4A11_dn	13674-87-8	DTXSID9026261	Tris(1,3-dichloro-2-propyl) phosphate	TDCIPP	log2_fold_induction	Unannotated	70.135	23.649	uM	9.553	log2_fold_induction	Active	(1:0.03:-0.0383),(1:0.03:0.0617),(2:0.1:-0.284),(2:0.1:0.22),(3:0.3:0.38),(3:0.3:1.22),(4:1:0.241),(4:1:0.821),(5:3:1.115),(5:3:0.593),(6:10:0.969),(6:10:0.146),(7:30:1.039),(7:30:1.008),(8:100:5.941),(8:100:7.961)
38911591	ATG_MRE_CIS_up	115-86-6	DTXSID1021952	Triphenyl phosphate	TPHP	log2_fold_induction	Gene Expression Regulation, Other Transcription Factors,Oxidative Stress	32.174	23.67	uM	1.713	log2_fold_induction	Active	(1:0.03:-0.0448),(2:0.09:0.188),(3:0.3:0.0221),(4:0.8:-0.0361),(5:2:-0.0282),(6:7:0.204),(7:20:0.455),(8:70:1.428)
18459524	TOX21_ERa_BLA_Antagonist_ratio	79-94-7	DTXSID1026081	3,3',5,5'-Tetrabromobisphenol A	TBBPA	percent_activity	Estrogen Metabolic Process,Gene Expression Regulation, Steroid Hormone Nuclear Receptor	28.138	23.755	uM	97.503	percent_activity	Active	(1:0.001:1.418),(1:0.001:-3.329),(1:0.001:13.512),(2:0.002:-1.022),(2:0.002:2.548),(2:0.002:8.564),(3:0.005:0.0116),(3:0.005:-4.218),(3:0.005:-0.444),(4:0.01:-0.991),(4:0.01:1.738),(4:0.01:-0.537),(5:0.02:-1.414),(5:0.02:1.711),(5:0.02:-4.283),(6:0.05:-0.7),(6:0.05:-1.999),(6:0.05:13.575),(7:0.1:-1.305),(7:0.1:-4.659),(7:0.1:10.735),(8:0.3:1.934),(8:0.3:1.841),(8:0.3:1.06),(9:0.6:2.938),(9:0.6:-1…
29686991	LTEA_HepaRG_FABP1_dn	13674-87-8	DTXSID9026261	Tris(1,3-dichloro-2-propyl) phosphate	TDCIPP	log2_fold_induction	Unannotated	61.542	23.824	uM	9.058	log2_fold_induction	Active	(1:0.03:0.116),(1:0.03:-0.141),(2:0.1:-0.00294),(2:0.1:-0.204),(3:0.3:0.0072),(3:0.3:-0.144),(4:1:-0.00952),(4:1:0.0998),(5:3:0.144),(5:3:0.274),(6:10:0.234),(6:10:0.411),(7:30:0.83),(7:30:0.982),(8:100:7.548),(8:100:7.206)
34788990	TOX21_CAR_Agonist	1330-78-5	DTXSID4021391	Tris(methylphenyl) phosphate	TMPP	percent_activity	Gene Expression Regulation, Xenobiotic Response	32.96	23.825	uM	50.547	percent_activity	Active	(1:0.001:-0.00573),(1:0.001:0.179),(1:0.001:0.192),(2:0.003:-0.736),(2:0.003:0.747),(2:0.003:1.591),(3:0.006:0.329),(3:0.006:0.123),(3:0.006:0.308),(4:0.01:0.513),(4:0.01:0.253),(4:0.01:-1.019),(5:0.03:0.739),(5:0.03:-0.49),(5:0.03:1.063),(6:0.07:1.069),(6:0.07:-1.275),(6:0.07:-0.0198),(7:0.1:0.198),(7:0.1:0.00991),(7:0.1:0.0538),(8:0.3:-0.686),(8:0.3:-0.499),(8:0.3:0.495),(9:0.7:-0.182),(9:0.7:-…
38717444	ATG_CRE_CIS_up	79-94-7	DTXSID1026081	3,3',5,5'-Tetrabromobisphenol A	TBBPA	log2_fold_induction	Gene Expression Regulation, Other Transcription Factors	26.667	23.882	uM	2.501	log2_fold_induction	Active	(1:0.03:-0.164),(1:0.03:0.0225),(2:0.09:0.0191),(2:0.09:-0.0858),(3:0.3:-0.093),(3:0.3:-0.0394),(4:0.8:-0.015),(4:0.8:0.0358),(5:2:0.0557),(5:2:0.00554),(6:7:-0.00128),(6:7:-0.195),(7:20:0.317),(7:20:0.139),(8:60:2.378),(8:60:2.616)
41363856	CCTE_Shafer_MEA_dev_per_network_spike_spike_number_mean_dn	56803-37-3	DTXSID6024701	tert-Butylphenyl diphenyl phosphate	BPDP	percent_activity	Other Neurotransmission	24.504	23.914	uM	119.759	percent_activity	Active	(1:0.03:2.886),(1:0.03:47.351),(1:0.03:28.455),(2:0.1:-9.341),(2:0.1:-40.481),(2:0.1:17.907),(3:0.3:-26.837),(3:0.3:-9.174),(3:0.3:-23.907),(4:1:-37.12),(4:1:-62.766),(4:1:0.323),(5:3:6.377),(5:3:22.129),(5:3:-48.39),(6:10:-28.018),(6:10:100),(6:10:-41.797),(7:30:100),(7:30:100),(7:30:100)
19176630	TOX21_p53_BLA_p2_viability	79-94-7	DTXSID1026081	3,3',5,5'-Tetrabromobisphenol A	TBBPA	percent_activity	Cell Viability Process	37.771	23.99	uM	107.753	percent_activity	Active	(1:0.001:0),(2:0.003:-1.664),(3:0.006:-5.637),(4:0.01:27.468),(5:0.03:-5.244),(6:0.07:20.414),(7:0.1:10.481),(8:0.3:-16.994),(9:0.7:-8.247),(10:2:-16.481),(11:4:-4.555),(12:8:18.505),(13:20:30.995),(14:40:50.688),(15:90:89.794)
36488770	CCTE_Mundy_HCI_Cortical_NOG_BPCount_loss	5436-43-1	DTXSID3030056	2,2',4,4'-Tetrabromodiphenyl ether	BDE-47	percent_activity	Other Neurotransmission	26.721	24.101	uM	98.497	percent_activity	Active	(1:0.001:-36.562),(1:0.001:-0.957),(1:0.001:-22.754),(2:0.003:-43.413),(2:0.003:-24.939),(2:0.003:6.699),(3:0.01:-25.449),(3:0.01:22.01),(3:0.01:-50.605),(4:0.03:0.239),(4:0.03:-14.286),(4:0.03:-34.731),(5:0.1:-10.654),(5:0.1:6.938),(5:0.1:-34.132),(6:0.3:-56.287),(6:0.3:-18.644),(6:0.3:6.459),(7:1:-4.116),(7:1:6.699),(7:1:-45.509),(8:3:-12.349),(8:3:-10.287),(8:3:8.383),(9:10:-16.746),(9:10:-5.5…
41382295	CCTE_GLTED_hIYD_dn	79-94-7	DTXSID1026081	3,3',5,5'-Tetrabromobisphenol A	TBBPA	percent inhibition	Unannotated	98.869	24.122	uM	146.439	percent inhibition	Active	(1:0.03:7.74),(1:0.03:2.077),(1:0.03:4.664),(2:0.2:12.982),(2:0.2:6.803),(2:0.2:-5.395),(3:0.8:-2.835),(3:0.8:0.714),(3:0.8:8.114),(4:4:4.556),(4:4:1.92),(4:4:1.688),(5:20:14.293),(5:20:21.94),(5:20:16.185),(6:100:77.049),(6:100:71.404),(6:100:65.748),(7:200:103.986),(7:200:122.033),(7:200:105.069)
38993180	ATG_Pax6_CIS_up	79-94-7	DTXSID1026081	3,3',5,5'-Tetrabromobisphenol A	TBBPA	log2_fold_induction	Cell Cycle,Gene Expression Regulation, Developmental Signaling	26.753	24.135	uM	2.081	log2_fold_induction	Active	(1:0.03:-0.428),(1:0.03:0.0151),(2:0.09:-0.291),(2:0.09:-0.147),(3:0.3:-0.315),(3:0.3:-0.163),(4:0.8:-0.147),(4:0.8:0.00565),(5:2:-0.259),(5:2:-0.0328),(6:7:0.0338),(6:7:-0.0549),(7:20:0.188),(7:20:0.182),(8:60:2.159),(8:60:1.996)
29624089	LTEA_HepaRG_APOA5_dn	13674-87-8	DTXSID9026261	Tris(1,3-dichloro-2-propyl) phosphate	TDCIPP	log2_fold_induction	Unannotated	55.812	24.146	uM	8.746	log2_fold_induction	Active	(1:0.03:0.237),(1:0.03:0.572),(2:0.1:-0.208),(2:0.1:-0.451),(3:0.3:0.906),(3:0.3:1.81),(4:1:0.205),(4:1:1.206),(5:3:2.127),(5:3:0.845),(6:10:1.715),(6:10:0.41),(7:30:1.649),(7:30:0.982),(8:100:7.288)
35470811	TOX21_TRHR_HEK293_Agonist	79-94-7	DTXSID1026081	3,3',5,5'-Tetrabromobisphenol A	TBBPA	percent_activity	Thyrotropin-Releasing Hormone Receptor Activity	18.617	24.199	uM	28.962	percent_activity	Active	(1:0.0007:-0.165),(1:0.0007:-0.15),(1:0.0007:-0.608),(2:0.002:-0.41),(2:0.002:-0.222),(2:0.002:-0.186),(3:0.004:-0.126),(3:0.004:-0.259),(3:0.004:-0.195),(4:0.008:-0.0978),(4:0.008:-0.23),(4:0.008:-0.0271),(5:0.02:0.00135),(5:0.02:-0.31),(5:0.02:-0.00982),(6:0.04:-0.00188),(6:0.04:-0.0496),(6:0.04:-0.152),(7:0.09:-0.00962),(7:0.09:-0.332),(7:0.09:0.0325),(8:0.2:-0.443),(8:0.2:-0.327),(9:0.4:-0.16…
29769361	LTEA_HepaRG_SLC22A1_dn	79-94-7	DTXSID1026081	3,3',5,5'-Tetrabromobisphenol A	TBBPA	log2_fold_induction	Unannotated	51.419	24.273	uM	3.88	log2_fold_induction	Active	(1:0.03:0.214),(1:0.03:0.0655),(2:0.1:-0.349),(2:0.1:0.341),(3:0.3:-0.362),(3:0.3:-0.0439),(4:1:0.178),(4:1:-0.0605),(5:3:0.21),(5:3:0.0536),(6:10:0.26),(6:10:0.0298),(7:30:0.883),(7:30:0.776),(8:100:3.234)
34684959	TOX21_AP1_BLA_Agonist_ratio	79-94-7	DTXSID1026081	3,3',5,5'-Tetrabromobisphenol A	TBBPA	percent_activity	Cell Cycle,Gene Expression Regulation, Other Transcription Factors	12.68	24.447	uM	25.44	percent_activity	Active	(1:0.0009:-6.185),(1:0.0009:-4.487),(1:0.0009:-4.151),(2:0.002:0.504),(2:0.002:-1.419),(2:0.002:-3.646),(3:0.005:0.0662),(3:0.005:0.989),(3:0.005:-0.924),(4:0.01:-3.768),(4:0.01:6.52),(4:0.01:-4.017),(5:0.02:-4.577),(5:0.02:0.0413),(5:0.02:0.528),(6:0.05:4.606),(6:0.05:-1.977),(6:0.05:-1.913),(7:0.1:-3.753),(7:0.1:0),(7:0.1:-1.282),(8:0.3:1.065),(8:0.3:0.167),(8:0.3:-4.776),(9:0.6:1.384),(9:0.6:-…
35082918	TOX21_RT_HEK293_GLO_32hr_viability	13674-87-8	DTXSID9026261	Tris(1,3-dichloro-2-propyl) phosphate	TDCIPP	percent_activity	Cell Viability Process	34.261	24.454	uM	68.509	percent_activity	Active	(1:0.001:1.154),(2:0.002:-4.721),(3:0.005:-0.568),(4:0.01:-4.313),(5:0.02:-7.395),(6:0.05:-5.279),(7:0.1:-14.515),(8:0.3:-13.793),(9:0.6:-0.737),(10:1:0.515),(11:3:-6.286),(12:7:11.5),(13:20:21.863),(14:30:26.189),(15:80:57.091)
38761110	ATG_EGR_CIS_up	79-94-7	DTXSID1026081	3,3',5,5'-Tetrabromobisphenol A	TBBPA	log2_fold_induction	Cell Cycle,Gene Expression Regulation, Other Transcription Factors	26.763	24.843	uM	1.966	log2_fold_induction	Active	(1:0.03:-0.399),(1:0.03:-0.0567),(2:0.09:-0.22),(2:0.09:-0.104),(3:0.3:-0.108),(3:0.3:-0.246),(4:0.8:-0.128),(4:0.8:-0.318),(5:2:-0.161),(5:2:-0.538),(6:7:-0.203),(6:7:-0.0801),(7:20:0.151),(7:20:0.197),(8:60:1.966),(8:60:1.959)
36488647	CCTE_Mundy_HCI_Cortical_NOG_NeuriteLength_loss	5436-43-1	DTXSID3030056	2,2',4,4'-Tetrabromodiphenyl ether	BDE-47	percent_activity	Other Neurotransmission	27.058	24.86	uM	89.089	percent_activity	Active	(1:0.001:-12.778),(1:0.001:7.977),(1:0.001:12.297),(2:0.003:-4.124),(2:0.003:-8.213),(2:0.003:4.508),(3:0.01:17.306),(3:0.01:-14.113),(3:0.01:3.764),(4:0.03:-3.911),(4:0.03:3.708),(4:0.03:12.078),(5:0.1:-7.519),(5:0.1:8.691),(5:0.1:0.486),(6:0.3:5.892),(6:0.3:-3.587),(6:0.3:-7.63),(7:1:1.553),(7:1:-7.012),(7:1:0.371),(8:3:-12.333),(8:3:17.057),(8:3:-13.631),(9:10:-8.597),(9:10:-15.491),(9:10:-17.…
18636725	TOX21_MMP_rhodamine	5436-43-1	DTXSID3030056	2,2',4,4'-Tetrabromodiphenyl ether	BDE-47	percent_activity	Energy Metabolism Process	25.634	25.254	uM	90.79	percent_activity	Active	(1:0.001:-1.154),(1:0.001:-19.512),(1:0.001:-9.621),(2:0.003:-0.585),(2:0.003:0.949),(2:0.003:-6.814),(3:0.006:1.846),(3:0.006:-2.968),(3:0.006:-2.613),(4:0.01:-5.879),(4:0.01:-2.223),(4:0.01:-14.043),(5:0.03:0.562),(5:0.03:-27.234),(6:0.07:-3.441),(6:0.07:-9.649),(6:0.07:66.269),(7:0.1:0),(7:0.1:5.868),(7:0.1:-3.131),(8:0.3:-10.529),(8:0.3:-0.511),(8:0.3:-34.899),(9:0.7:26.426),(9:0.7:-0.115),(9…
19134282	TOX21_DT40_657	115-86-6	DTXSID1021952	Triphenyl phosphate	TPHP	percent_activity	DNA Damage	49.021	25.341	uM	124.168	percent_activity	Active	(1:0.001:-4.154),(1:0.001:0.25),(1:0.001:-4.703),(2:0.003:1.419),(2:0.003:-4.405),(2:0.003:-2.236),(3:0.006:8.266),(3:0.006:-4.985),(3:0.006:-0.73),(4:0.01:-0.351),(4:0.01:2.202),(4:0.01:-1.412),(5:0.03:-8.356),(5:0.03:1.833),(5:0.03:5.148),(6:0.07:-1.77),(6:0.07:-13.87),(6:0.07:2.963),(7:0.1:3.384),(7:0.1:-1.029),(7:0.1:0.639),(8:0.3:-6.076),(8:0.3:0.515),(8:0.3:4.186),(9:0.7:-2.637),(9:0.7:-1.5…
41353430	CCTE_Shafer_MEA_dev_burst_rate_dn	56803-37-3	DTXSID6024701	tert-Butylphenyl diphenyl phosphate	BPDP	percent_activity	Other Neurotransmission	24.543	25.354	uM	119.996	percent_activity	Active	(1:0.03:-63.281),(1:0.03:-6.913),(1:0.03:63.815),(2:0.1:-78.635),(2:0.1:-25.778),(2:0.1:-33.983),(3:0.3:53.785),(3:0.3:-15.402),(3:0.3:4.048),(4:1:-134.532),(4:1:28.143),(4:1:-48.654),(5:3:-92.889),(5:3:11.232),(5:3:-117.321),(6:10:27.441),(6:10:-7.969),(6:10:-88.893),(7:30:100),(7:30:100),(7:30:100)
19380976	TOX21_NFkB_BLA_agonist_viability	13674-87-8	DTXSID9026261	Tris(1,3-dichloro-2-propyl) phosphate	TDCIPP	percent_activity	Cell Viability Process	21.682	25.427	uM	31.398	percent_activity	Active	(1:0.001:-2.154),(1:0.001:7.512),(1:0.001:-0.315),(2:0.002:7.07),(2:0.002:23.517),(2:0.002:3.558),(3:0.005:7.08),(3:0.005:9.638),(3:0.005:18.86),(4:0.01:22.698),(4:0.01:0.809),(4:0.01:1.073),(5:0.02:-1.586),(5:0.02:4.359),(5:0.02:-1.25),(6:0.05:28.487),(6:0.05:15.397),(6:0.05:-12.641),(7:0.1:9.605),(7:0.1:15.792),(7:0.1:5.734),(8:0.3:-3.313),(8:0.3:35.117),(8:0.3:3.087),(9:0.6:-2.862),(9:0.6:-13.…
39406897	STM_H9_OrnCyssISnorm_ratio_dn	1330-78-5	DTXSID4021391	Tris(methylphenyl) phosphate	TMPP	log2_fold_induction	Abnormal Growth and Differentiation	61.203	25.433	uM	3.493	log2_fold_induction	Active	(1:0.03:0.0524),(1:0.03:-0.00331),(1:0.03:-0.0644),(2:0.1:-0.032),(2:0.1:0.0882),(2:0.1:-0.146),(3:0.3:-0.136),(3:0.3:-0.328),(3:0.3:0.0663),(4:1:0.595),(4:1:0.0795),(4:1:0.181),(5:3:0.59),(5:3:-0.000637),(5:3:0.0741),(6:10:0.204),(6:10:0.0607),(6:10:0.372),(7:30:0.527),(7:30:0.651),(7:30:0.374),(8:100:2.674),(8:100:2.911),(8:100:2.437)
[truncated: 568 more rows]

## Sheet: SuppS9_ICE_QC
Table S9: ICE QC-Omit
	NCGC_ID	TOX21_ID	CASRN	DTXSID	Chemical_name	Chem_type	TOX21_qc_t0		TOX21_qc_t4		NICEATM_qc_t0	NICEATM_qc_t4	NICEATM_qc_summary_call
[truncated: 56 more rows]

## Sheet: SuppS10_humExposure
CAS	Chem.name	Chem.name.abb	Data.type	Mean.or.median.value.(range).from.reference	Units.from.reference	Mean.or.median.value.metric	Age.(months)	Weight.(kg)	Conversion.to.µM.plasma.concentration	Converted.mean.or.median.value.(range).in.µM	Human.exposure.reference	Notes	Mean.exposure	Min.exposure	Max.exposure	MW	Mean.exposure.conc.uM	Max.exposure.conc.uM	Min.exposure.conc.uM
[truncated: 51 more rows]
